# Supplementary material for: Global burden of tracheal, bronchus, and lung cancer attributable to second-hand smoke exposure from 1992 to 2021: an age-period-cohort analysis and 25-year mortality projections
Source: Front Public Health. 2025 Nov 25;13:1625876. doi: 10.3389/fpubh.2025.1625876 (PMC12685916; doi:10.3389/fpubh.2025.1625876)
Supplement: Supplementary file 1 [file Data_Sheet_1.CSV]

Table S1:Global distribution of ASMR, ASDR, and their EAPC for TBL cancer attributable to SHS exposure.
	2021
location	ASMR	ASDR	EAPC in ASMR from1992 to 2021	EAPC in ASDR from1992 to 2021
Montenegro	3.45 (0.38 to 7.06)	84.34 (9.36 to 170.96)	0.25 (-0.04 to 0.54)	-0.09 (-0.44 to 0.27)
China	2.8 (0.35 to 5.27)	63.32 (7.95 to 117.85)	0.08 (-0.05 to 0.2)	-0.24 (-0.34 to -0.14)
North Macedonia	2.55 (0.29 to 5.31)	63.26 (7.03 to 132.65)	-0.52 (-0.89 to -0.16)	-0.7 (-1.04 to -0.35)
Greenland	2.35 (0.24 to 5.62)	62.29 (6.26 to 148.42)	-3.35 (-3.51 to -3.18)	-3.45 (-3.61 to -3.29)
Serbia	2.32 (0.26 to 5.22)	61.52 (6.84 to 137.02)	-0.49 (-0.88 to -0.1)	-0.67 (-1.09 to -0.25)
Bosnia and Herzegovina	2.22 (0.28 to 4.57)	56.58 (7.39 to 118.43)	0.27 (-0.1 to 0.64)	-0.04 (-0.4 to 0.32)
Croatia	2.19 (0.26 to 4.59)	55.99 (6.57 to 117.72)	-0.97 (-1.14 to -0.79)	-1.29 (-1.49 to -1.09)
Türkiye	2.18 (0.23 to 4.51)	52.53 (5.62 to 108.99)	-1.91 (-2.18 to -1.63)	-2.17 (-2.43 to -1.91)
Monaco	2.01 (0.2 to 4.41)	56.25 (5.72 to 125.19)	-0.32 (-0.67 to 0.02)	-0.4 (-0.73 to -0.07)
Libya	1.98 (0.24 to 4.11)	49.21 (6 to 103.03)	0.39 (0.09 to 0.69)	0.35 (0.07 to 0.64)
Hungary	1.86 (0.19 to 3.87)	51.32 (5.2 to 107.55)	-2.07 (-2.33 to -1.81)	-2.44 (-2.76 to -2.12)
Nauru	1.8 (0.21 to 3.67)	44.75 (5.09 to 89.98)	-0.59 (-0.68 to -0.5)	-0.55 (-0.66 to -0.44)
Bulgaria	1.76 (0.19 to 3.8)	50.42 (5.49 to 108.65)	-0.26 (-0.48 to -0.04)	-0.45 (-0.67 to -0.22)
Lebanon	1.75 (0.17 to 3.46)	40.58 (4 to 80.22)	0.66 (0.23 to 1.1)	0.46 (0.06 to 0.86)
Armenia	1.73 (0.23 to 3.28)	42.21 (5.8 to 80.63)	-0.66 (-0.95 to -0.37)	-1.22 (-1.49 to -0.95)
Georgia	1.73 (0.21 to 3.39)	45.41 (5.38 to 89.6)	2.05 (1.66 to 2.45)	1.59 (1.21 to 1.97)
Palau	1.72 (0.17 to 4.27)	38.84 (3.75 to 96.93)	-0.11 (-0.19 to -0.03)	-0.24 (-0.32 to -0.16)
Greece	1.7 (0.16 to 3.42)	43.15 (4.13 to 86.94)	-1.53 (-1.7 to -1.35)	-1.54 (-1.73 to -1.35)
Taiwan (Province of China)	1.54 (0.19 to 3.23)	34.87 (4.24 to 73.07)	-1.07 (-1.37 to -0.76)	-1.19 (-1.44 to -0.94)
Democratic People's Republic of Korea	1.52 (0.12 to 3.56)	40.06 (3.22 to 93.62)	-0.82 (-0.92 to -0.72)	-0.81 (-0.9 to -0.72)
Northern Mariana Islands	1.51 (0.17 to 3.54)	34.17 (3.93 to 80.84)	-1.01 (-1.13 to -0.89)	-1 (-1.13 to -0.88)
Poland	1.5 (0.22 to 3.14)	37.46 (5.53 to 77.4)	-2.62 (-2.8 to -2.43)	-3.07 (-3.28 to -2.85)
Slovenia	1.5 (0.15 to 3)	37.15 (3.85 to 73.51)	-1.57 (-1.79 to -1.35)	-2.08 (-2.34 to -1.82)
Tonga	1.49 (0.14 to 3.83)	34.16 (3.19 to 88.37)	0.14 (-0.08 to 0.36)	0.14 (-0.06 to 0.34)
Albania	1.48 (0.16 to 3.06)	35.61 (3.92 to 73.67)	-0.73 (-1.01 to -0.45)	-0.8 (-1.09 to -0.52)
Iraq	1.44 (0.15 to 2.94)	33.16 (3.53 to 67.26)	0.08 (-0.1 to 0.26)	-0.24 (-0.37 to -0.12)
Cuba	1.32 (0.14 to 2.88)	29.88 (3.15 to 64.61)	-1.5 (-1.72 to -1.28)	-1.59 (-1.83 to -1.35)
Micronesia (Federated States of)	1.31 (0.15 to 2.74)	32.12 (3.75 to 67.27)	0.37 (0.33 to 0.4)	0.38 (0.34 to 0.41)
Romania	1.29 (0.1 to 2.95)	36.87 (2.9 to 84.46)	-0.62 (-0.81 to -0.43)	-1.01 (-1.2 to -0.82)
Czechia	1.27 (0.15 to 2.57)	30.97 (3.61 to 61.99)	-2.36 (-2.45 to -2.28)	-2.95 (-3.04 to -2.86)
American Samoa	1.27 (0.12 to 3.12)	29.55 (2.8 to 72.19)	-0.26 (-0.32 to -0.2)	-0.25 (-0.31 to -0.18)
Slovakia	1.26 (0.12 to 2.76)	33.58 (3.24 to 73.12)	-1.83 (-1.98 to -1.68)	-2.11 (-2.26 to -1.96)
Uruguay	1.25 (0.16 to 2.57)	33.44 (4.32 to 68.79)	-2.05 (-2.23 to -1.87)	-2.12 (-2.29 to -1.96)
Cambodia	1.25 (0.12 to 2.62)	30.48 (2.86 to 64.13)	0.86 (0.73 to 0.98)	0.7 (0.56 to 0.84)
Niue	1.24 (0.14 to 3.24)	28.64 (3.26 to 73.3)	0.38 (0.3 to 0.47)	0.25 (0.17 to 0.33)
Bahrain	1.23 (0.15 to 2.47)	25.94 (3.26 to 51.59)	-2.58 (-2.89 to -2.26)	-2.82 (-3.1 to -2.54)
Marshall Islands	1.23 (0.11 to 3.2)	29.44 (2.59 to 75.73)	0.28 (0.19 to 0.37)	0.2 (0.11 to 0.29)
Cook Islands	1.16 (0.13 to 2.85)	26.05 (2.97 to 65.36)	-1.23 (-1.39 to -1.08)	-1.17 (-1.31 to -1.03)
Lesotho	1.13 (0.09 to 2.58)	31.83 (2.62 to 72.21)	3.66 (3.17 to 4.14)	3.75 (3.2 to 4.3)
Tuvalu	1.12 (0.12 to 2.65)	26.8 (2.92 to 63.4)	0.1 (0.02 to 0.17)	0.04 (-0.03 to 0.1)
Palestine	1.1 (0.12 to 2.27)	27.02 (3.06 to 56.01)	-1.07 (-1.26 to -0.87)	-0.99 (-1.18 to -0.81)
Kiribati	1.09 (0.14 to 2.58)	26.58 (3.49 to 63.61)	0.96 (0.62 to 1.3)	0.93 (0.58 to 1.27)
Tunisia	1.05 (0.1 to 2.31)	26.81 (2.59 to 57.4)	-1.7 (-1.86 to -1.54)	-1.53 (-1.67 to -1.38)
Azerbaijan	1.03 (0.13 to 2.03)	27.26 (3.4 to 54.54)	-0.64 (-0.96 to -0.31)	-1.03 (-1.34 to -0.72)
Viet Nam	1.03 (0.11 to 2.37)	26.35 (2.81 to 60.31)	-0.24 (-0.52 to 0.05)	-0.17 (-0.42 to 0.09)
Solomon Islands	0.98 (0.11 to 2.27)	25.83 (2.83 to 59.28)	0.69 (0.4 to 0.99)	0.82 (0.51 to 1.12)
Guam	0.98 (0.09 to 2.48)	25.84 (2.5 to 64.32)	-0.84 (-1.13 to -0.56)	-0.42 (-0.67 to -0.18)
Indonesia	0.97 (0.12 to 1.98)	23.18 (2.89 to 46.74)	1.47 (1.35 to 1.59)	1.21 (1.09 to 1.32)
Austria	0.95 (0.13 to 1.85)	25.57 (3.51 to 49.78)	-0.6 (-0.93 to -0.26)	-0.84 (-1.22 to -0.47)
United Arab Emirates	0.94 (0.12 to 1.94)	19.63 (2.43 to 40.7)	-0.07 (-0.61 to 0.48)	-1.01 (-1.5 to -0.51)
Belgium	0.94 (0.11 to 1.94)	25.07 (2.96 to 49.99)	-2.64 (-2.88 to -2.41)	-2.86 (-3.14 to -2.57)
Spain	0.94 (0.1 to 2.1)	24.79 (2.78 to 55.79)	-2.61 (-2.85 to -2.37)	-2.82 (-3.09 to -2.55)
Tokelau	0.94 (0.09 to 2.54)	21.85 (1.92 to 59.17)	-0.06 (-0.12 to 0)	-0.07 (-0.13 to -0.02)
Mongolia	0.93 (0.11 to 2.19)	23.34 (2.71 to 55.51)	-1.08 (-1.3 to -0.87)	-1.2 (-1.42 to -0.98)
Cyprus	0.88 (0.11 to 1.76)	22.27 (2.96 to 44.82)	-0.23 (-0.5 to 0.05)	-0.16 (-0.44 to 0.12)
Republic of Korea	0.88 (0.1 to 2.07)	18.1 (1.99 to 41.72)	-3.08 (-3.44 to -2.72)	-3.59 (-3.89 to -3.3)
Estonia	0.87 (0.1 to 1.88)	21.54 (2.42 to 46.13)	-2.75 (-3.03 to -2.47)	-3.36 (-3.62 to -3.09)
Qatar	0.86 (0.11 to 1.74)	18.33 (2.22 to 37.15)	-2.38 (-3.02 to -1.73)	-2.51 (-3.09 to -1.93)
Italy	0.86 (0.11 to 1.69)	21.82 (2.72 to 42.82)	-2.98 (-3.05 to -2.92)	-3.32 (-3.39 to -3.25)
Lao People's Democratic Republic	0.86 (0.09 to 2.08)	20.36 (2.14 to 49.68)	-1.29 (-1.37 to -1.2)	-1.5 (-1.58 to -1.41)
Egypt	0.86 (0.09 to 1.81)	21.9 (2.41 to 45.84)	3.44 (2.84 to 4.04)	2.93 (2.41 to 3.46)
Denmark	0.85 (0.1 to 1.76)	20.75 (2.58 to 42.65)	-4.08 (-4.16 to -4)	-4.48 (-4.58 to -4.38)
Russian Federation	0.85 (0.1 to 1.68)	23.12 (2.65 to 46.14)	-1.58 (-1.82 to -1.33)	-1.86 (-2.1 to -1.62)
Luxembourg	0.85 (0.07 to 1.83)	22.1 (1.89 to 47.68)	-2.59 (-2.72 to -2.45)	-2.87 (-3.02 to -2.71)
Canada	0.81 (0.08 to 1.66)	20.53 (2.12 to 41.49)	-3.9 (-4.03 to -3.77)	-4.28 (-4.42 to -4.13)
Andorra	0.8 (0.09 to 1.77)	21.46 (2.31 to 47.57)	-2.65 (-2.91 to -2.38)	-2.72 (-2.94 to -2.5)
Brunei Darussalam	0.78 (0.07 to 1.71)	18.97 (1.75 to 41.57)	-2.36 (-2.6 to -2.11)	-2.45 (-2.7 to -2.2)
Argentina	0.77 (0.1 to 1.79)	20.58 (2.68 to 47.34)	-2.39 (-2.67 to -2.1)	-2.64 (-2.95 to -2.33)
Morocco	0.77 (0.09 to 1.66)	18.33 (2.17 to 39.29)	-0.27 (-0.48 to -0.06)	-0.38 (-0.59 to -0.17)
Papua New Guinea	0.76 (0.09 to 1.81)	17.89 (2.18 to 41.6)	0.65 (0.59 to 0.71)	0.57 (0.5 to 0.64)
Latvia	0.76 (0.08 to 1.77)	19.82 (2.06 to 46.09)	-2.93 (-3.17 to -2.69)	-3.34 (-3.58 to -3.1)
Malaysia	0.76 (0.07 to 1.89)	18.81 (1.76 to 47.32)	-0.68 (-1.11 to -0.24)	-0.68 (-1.03 to -0.33)
Kyrgyzstan	0.75 (0.09 to 1.48)	19.6 (2.46 to 38.94)	-1.12 (-1.48 to -0.76)	-1.56 (-1.89 to -1.24)
Thailand	0.74 (0.09 to 1.71)	17.5 (2.12 to 40.18)	-2.7 (-2.89 to -2.51)	-2.84 (-3.05 to -2.62)
Republic of Moldova	0.74 (0.09 to 1.47)	21.63 (2.57 to 43.05)	-1.25 (-1.52 to -0.98)	-1.46 (-1.7 to -1.21)
Belarus	0.73 (0.07 to 1.55)	20.96 (2.08 to 44.38)	-2.24 (-2.48 to -2)	-2.47 (-2.71 to -2.23)
Philippines	0.72 (0.09 to 1.37)	17.94 (2.17 to 34.26)	-1.65 (-1.8 to -1.51)	-1.56 (-1.72 to -1.4)
Netherlands	0.72 (0.08 to 1.59)	19.14 (2.21 to 41.98)	-2.11 (-2.36 to -1.86)	-2.31 (-2.58 to -2.05)
Yemen	0.71 (0.07 to 1.62)	17.33 (1.7 to 39.79)	0.66 (0.51 to 0.8)	0.41 (0.27 to 0.55)
Germany	0.71 (0.07 to 1.52)	19.72 (2.12 to 42.48)	-1.98 (-2.04 to -1.92)	-2.27 (-2.31 to -2.22)
Ukraine	0.7 (0.09 to 1.52)	20.09 (2.57 to 43.29)	-3.82 (-4 to -3.63)	-3.85 (-4.03 to -3.66)
Lithuania	0.69 (0.06 to 1.53)	18.2 (1.65 to 40.43)	-2.46 (-2.59 to -2.33)	-2.73 (-2.88 to -2.58)
Syrian Arab Republic	0.69 (0.06 to 1.51)	17.29 (1.65 to 38.03)	-1.37 (-1.52 to -1.22)	-1.5 (-1.66 to -1.34)
United States of America	0.68 (0.09 to 1.36)	16.97 (2.19 to 33.37)	-3.88 (-4.02 to -3.73)	-4.22 (-4.36 to -4.09)
Honduras	0.68 (0.07 to 1.83)	16.51 (1.61 to 44.63)	1.57 (1.37 to 1.76)	1.32 (1.15 to 1.48)
Jordan	0.67 (0.08 to 1.44)	16.87 (1.92 to 35.9)	-1.78 (-2.07 to -1.48)	-1.96 (-2.26 to -1.66)
Iceland	0.65 (0.08 to 1.31)	17.6 (2.1 to 35.69)	-2.61 (-2.72 to -2.5)	-2.7 (-2.8 to -2.59)
Japan	0.65 (0.08 to 1.3)	14.08 (1.85 to 28.37)	-2.5 (-2.69 to -2.31)	-2.76 (-2.97 to -2.54)
France	0.65 (0.07 to 1.5)	19.41 (2.04 to 44.32)	-1.86 (-2.15 to -1.56)	-1.98 (-2.3 to -1.66)
Ireland	0.65 (0.07 to 1.44)	16.33 (1.74 to 36.5)	-3.97 (-4.17 to -3.77)	-4.02 (-4.21 to -3.82)
Kazakhstan	0.65 (0.07 to 1.41)	17.55 (1.93 to 38.09)	-3.56 (-3.79 to -3.33)	-3.87 (-4.08 to -3.66)
Bermuda	0.65 (0.05 to 1.49)	15.17 (1.21 to 34.67)	-1.33 (-1.45 to -1.2)	-1.48 (-1.63 to -1.34)
Seychelles	0.64 (0.07 to 1.47)	15.02 (1.58 to 33.68)	-1.63 (-1.81 to -1.45)	-1.81 (-2 to -1.63)
Samoa	0.64 (0.06 to 1.35)	15.66 (1.55 to 33.05)	0.24 (0.2 to 0.29)	0.3 (0.25 to 0.36)
Malta	0.63 (0.07 to 1.33)	17.45 (2 to 35.87)	-2.16 (-2.31 to -2.02)	-2.07 (-2.24 to -1.9)
Pakistan	0.62 (0.07 to 1.34)	15.88 (1.73 to 34.37)	-1.06 (-1.41 to -0.72)	-1.03 (-1.38 to -0.67)
Turkmenistan	0.58 (0.06 to 1.23)	16.42 (1.78 to 35.16)	-2.18 (-2.6 to -1.77)	-2.29 (-2.71 to -1.86)
Portugal	0.58 (0.05 to 1.29)	16.18 (1.34 to 36.02)	-1.9 (-2.11 to -1.68)	-2 (-2.28 to -1.72)
San Marino	0.56 (0.07 to 1.26)	15.13 (1.77 to 34.59)	-2.38 (-2.74 to -2.02)	-2.37 (-2.72 to -2.02)
Israel	0.55 (0.06 to 1.26)	14.35 (1.65 to 32.82)	-2.41 (-2.75 to -2.07)	-2.55 (-2.91 to -2.19)
South Africa	0.54 (0.07 to 1.05)	14.71 (1.88 to 28.25)	-1.95 (-2.16 to -1.74)	-2.06 (-2.26 to -1.85)
Kuwait	0.54 (0.07 to 1.03)	12.05 (1.61 to 23.13)	-1.67 (-2.02 to -1.32)	-2.06 (-2.4 to -1.72)
Brazil	0.53 (0.06 to 1.07)	13.12 (1.57 to 26.34)	-2.4 (-2.51 to -2.29)	-2.55 (-2.64 to -2.45)
Algeria	0.52 (0.07 to 1.06)	12.33 (1.54 to 24.96)	-0.17 (-0.41 to 0.07)	-0.37 (-0.55 to -0.18)
Norway	0.51 (0.07 to 1.03)	12.66 (1.64 to 25.27)	-2.33 (-2.62 to -2.05)	-2.7 (-3.01 to -2.39)
Myanmar	0.51 (0.06 to 1.02)	12.45 (1.47 to 24.59)	-2.02 (-2.15 to -1.89)	-2.21 (-2.34 to -2.08)
Mauritius	0.5 (0.05 to 1.13)	11.82 (1.19 to 26.82)	-0.88 (-1.16 to -0.6)	-0.94 (-1.23 to -0.65)
Timor-Leste	0.5 (0.05 to 1.12)	11.7 (1.22 to 26.58)	0.19 (-0.01 to 0.38)	0.1 (-0.12 to 0.32)
Sudan	0.49 (0.05 to 1.03)	12.3 (1.27 to 26.1)	0.26 (0.21 to 0.3)	0.17 (0.12 to 0.22)
United Kingdom	0.48 (0.07 to 0.99)	12.64 (1.73 to 25.89)	-4.61 (-4.69 to -4.54)	-4.81 (-4.88 to -4.74)
Chile	0.48 (0.06 to 1.04)	10.88 (1.34 to 23.2)	-2.03 (-2.12 to -1.95)	-2.34 (-2.42 to -2.26)
Paraguay	0.47 (0.05 to 1.19)	11.29 (1.15 to 28.89)	0.33 (0.2 to 0.46)	0.08 (-0.04 to 0.21)
Afghanistan	0.47 (0.05 to 1.1)	12.34 (1.19 to 29.4)	0.75 (0.6 to 0.9)	0.7 (0.56 to 0.85)
Australia	0.47 (0.05 to 1.03)	12.06 (1.22 to 25.89)	-3.1 (-3.24 to -2.97)	-3.25 (-3.37 to -3.13)
Switzerland	0.46 (0.04 to 1.03)	12.1 (1.18 to 26.92)	-3.3 (-3.38 to -3.21)	-3.65 (-3.74 to -3.55)
New Zealand	0.45 (0.05 to 1.07)	12.36 (1.44 to 29.09)	-2.82 (-2.94 to -2.7)	-2.88 (-3.01 to -2.75)
Botswana	0.43 (0.05 to 0.99)	11.12 (1.32 to 25.73)	-2.16 (-2.5 to -1.82)	-2.34 (-2.72 to -1.97)
Jamaica	0.43 (0.05 to 0.96)	10.57 (1.12 to 23.81)	-2 (-2.4 to -1.6)	-2.2 (-2.63 to -1.78)
Iran (Islamic Republic of)	0.4 (0.05 to 0.8)	10.03 (1.34 to 19.71)	-0.06 (-0.27 to 0.14)	-0.06 (-0.26 to 0.14)
Maldives	0.4 (0.04 to 0.91)	8.66 (0.85 to 19.9)	-3.75 (-3.89 to -3.6)	-4.14 (-4.3 to -3.99)
Tajikistan	0.39 (0.05 to 0.91)	10.77 (1.33 to 24.59)	-3.32 (-3.6 to -3.03)	-3.5 (-3.76 to -3.23)
Vanuatu	0.39 (0.05 to 0.82)	9.56 (1.1 to 20.22)	-0.44 (-0.51 to -0.38)	-0.44 (-0.52 to -0.36)
Saudi Arabia	0.39 (0.05 to 0.8)	9.55 (1.22 to 19.76)	-0.37 (-0.55 to -0.18)	-0.36 (-0.55 to -0.17)
Suriname	0.39 (0.04 to 1.09)	10.12 (0.98 to 28.3)	-2.11 (-2.47 to -1.74)	-2.1 (-2.46 to -1.75)
United States Virgin Islands	0.39 (0.04 to 0.87)	9.72 (0.89 to 22.31)	-1.14 (-1.32 to -0.95)	-1.05 (-1.22 to -0.89)
Venezuela (Bolivarian Republic of)	0.39 (0.04 to 0.78)	9.42 (1.04 to 19.33)	-1.52 (-1.68 to -1.37)	-1.74 (-1.89 to -1.58)
Bahamas	0.37 (0.04 to 0.84)	9.65 (0.94 to 21.26)	-0.2 (-0.35 to -0.05)	-0.34 (-0.48 to -0.2)
Zimbabwe	0.37 (0.03 to 0.93)	10.14 (0.96 to 25.34)	-0.04 (-0.59 to 0.5)	0.2 (-0.39 to 0.8)
Singapore	0.36 (0.04 to 0.81)	8.13 (0.92 to 18.08)	-3.69 (-3.9 to -3.47)	-4.02 (-4.22 to -3.82)
Sweden	0.36 (0.04 to 0.75)	8.56 (1.03 to 17.59)	-2.3 (-2.52 to -2.08)	-2.79 (-3.05 to -2.54)
Dominican Republic	0.35 (0.03 to 0.87)	8.58 (0.68 to 21.93)	-0.31 (-0.7 to 0.07)	-0.28 (-0.58 to 0.03)
Finland	0.34 (0.03 to 0.77)	8.83 (0.93 to 20.03)	-2.21 (-2.4 to -2.02)	-2.42 (-2.64 to -2.2)
Equatorial Guinea	0.33 (0.04 to 0.73)	8.36 (0.95 to 18.8)	0.83 (0.71 to 0.95)	0.57 (0.41 to 0.72)
Eswatini	0.33 (0.04 to 0.72)	9.44 (1.13 to 20.76)	-0.31 (-0.92 to 0.29)	-0.13 (-0.79 to 0.53)
Senegal	0.31 (0.03 to 0.72)	7.19 (0.69 to 17.02)	-0.33 (-0.52 to -0.14)	-0.43 (-0.62 to -0.24)
Dominica	0.3 (0.03 to 0.75)	7.3 (0.83 to 18.07)	-0.66 (-0.94 to -0.39)	-0.55 (-0.82 to -0.27)
Uzbekistan	0.3 (0.03 to 0.7)	8.28 (0.87 to 19.09)	-2.17 (-2.44 to -1.9)	-2.46 (-2.75 to -2.18)
Fiji	0.29 (0.03 to 0.6)	6.66 (0.76 to 13.63)	-0.63 (-0.97 to -0.3)	-0.62 (-0.94 to -0.3)
Cabo Verde	0.28 (0.03 to 0.64)	6.61 (0.67 to 14.9)	0.29 (-0.19 to 0.77)	0.14 (-0.26 to 0.54)
Djibouti	0.28 (0.03 to 0.58)	6.87 (0.74 to 13.99)	0.14 (0.1 to 0.18)	-0.04 (-0.07 to 0)
Gabon	0.27 (0.03 to 0.61)	7.37 (0.74 to 16.76)	-0.02 (-0.12 to 0.08)	-0.1 (-0.21 to 0.01)
Angola	0.25 (0.03 to 0.55)	7.08 (0.85 to 15.55)	1.08 (0.74 to 1.42)	0.92 (0.58 to 1.27)
India	0.24 (0.03 to 0.47)	6.17 (0.85 to 12.18)	-0.12 (-0.32 to 0.07)	-0.12 (-0.32 to 0.07)
Congo	0.24 (0.02 to 0.59)	6.59 (0.65 to 15.89)	-1.09 (-1.41 to -0.76)	-1.2 (-1.54 to -0.86)
Trinidad and Tobago	0.24 (0.02 to 0.56)	6.31 (0.61 to 14.56)	-2.15 (-2.37 to -1.93)	-2.08 (-2.3 to -1.85)
Togo	0.24 (0.02 to 0.54)	6.59 (0.66 to 14.93)	0.07 (0 to 0.15)	0.19 (0.1 to 0.28)
Mauritania	0.22 (0.03 to 0.49)	5.16 (0.7 to 11.45)	-0.86 (-1.06 to -0.66)	-1.06 (-1.27 to -0.85)
Antigua and Barbuda	0.21 (0.02 to 0.49)	4.92 (0.47 to 11.67)	-1.22 (-1.53 to -0.91)	-1.36 (-1.66 to -1.06)
Oman	0.2 (0.02 to 0.47)	4.58 (0.47 to 10.88)	-0.99 (-1.36 to -0.63)	-1.34 (-1.75 to -0.93)
Bangladesh	0.2 (0.02 to 0.46)	5.02 (0.53 to 11.49)	-0.97 (-1.24 to -0.69)	-1.07 (-1.34 to -0.8)
Guinea	0.19 (0.02 to 0.5)	5.01 (0.41 to 12.72)	0.42 (0.34 to 0.5)	0.51 (0.42 to 0.6)
Costa Rica	0.19 (0.02 to 0.48)	4.61 (0.45 to 11.53)	-2.24 (-2.41 to -2.07)	-2.25 (-2.43 to -2.07)
Bolivia (Plurinational State of)	0.19 (0.02 to 0.42)	4.68 (0.51 to 9.99)	-0.78 (-1.07 to -0.49)	-1.01 (-1.31 to -0.7)
Bhutan	0.18 (0.02 to 0.48)	4.56 (0.52 to 12.21)	-0.17 (-0.36 to 0.03)	-0.42 (-0.61 to -0.23)
Colombia	0.18 (0.02 to 0.38)	4.13 (0.46 to 8.63)	-3.18 (-3.35 to -3.02)	-3.41 (-3.58 to -3.24)
Guinea-Bissau	0.18 (0.01 to 0.44)	4.75 (0.36 to 11.58)	2.04 (1.62 to 2.46)	1.89 (1.49 to 2.29)
Eritrea	0.17 (0.02 to 0.44)	4.83 (0.45 to 12.71)	-0.21 (-0.37 to -0.04)	-0.39 (-0.55 to -0.23)
El Salvador	0.17 (0.02 to 0.41)	4.6 (0.45 to 10.76)	1.08 (0.83 to 1.33)	1.02 (0.78 to 1.25)
Saint Kitts and Nevis	0.17 (0.02 to 0.41)	4.01 (0.47 to 9.89)	-1.74 (-1.87 to -1.61)	-1.92 (-2.05 to -1.78)
Comoros	0.17 (0.02 to 0.4)	4.4 (0.52 to 10.03)	-0.78 (-0.9 to -0.67)	-0.94 (-1.1 to -0.79)
Belize	0.17 (0.02 to 0.39)	4.52 (0.5 to 10.17)	-1.04 (-1.4 to -0.69)	-0.95 (-1.26 to -0.63)
Sri Lanka	0.17 (0.02 to 0.34)	4.25 (0.48 to 8.55)	-1.25 (-1.39 to -1.11)	-1.24 (-1.39 to -1.09)
Zambia	0.17 (0.02 to 0.34)	4.6 (0.49 to 9.22)	0.05 (-0.05 to 0.15)	0.1 (0.01 to 0.2)
Saint Vincent and the Grenadines	0.16 (0.02 to 0.39)	4.12 (0.39 to 9.74)	-0.32 (-0.44 to -0.2)	-0.28 (-0.41 to -0.15)
Grenada	0.16 (0.02 to 0.36)	4.05 (0.44 to 9.07)	-1.96 (-2.36 to -1.55)	-1.94 (-2.21 to -1.68)
Puerto Rico	0.16 (0.01 to 0.37)	4.1 (0.37 to 9.21)	-2.26 (-2.39 to -2.12)	-2.25 (-2.39 to -2.11)
Panama	0.15 (0.02 to 0.38)	3.65 (0.37 to 9.03)	-3.45 (-3.62 to -3.28)	-3.55 (-3.76 to -3.35)
Nepal	0.15 (0.02 to 0.31)	3.71 (0.47 to 7.67)	-0.42 (-0.65 to -0.18)	-0.52 (-0.77 to -0.26)
Nicaragua	0.15 (0.01 to 0.37)	3.78 (0.37 to 8.97)	-0.23 (-0.39 to -0.06)	-0.26 (-0.41 to -0.12)
Namibia	0.14 (0.02 to 0.27)	3.66 (0.46 to 7.48)	-0.78 (-1.08 to -0.47)	-0.88 (-1.22 to -0.54)
Central African Republic	0.14 (0.01 to 0.37)	4.02 (0.34 to 11.17)	-1.18 (-1.39 to -0.97)	-1.19 (-1.39 to -0.98)
Saint Lucia	0.14 (0.01 to 0.35)	3.61 (0.37 to 8.89)	-3.62 (-3.96 to -3.28)	-3.5 (-3.79 to -3.21)
Guyana	0.14 (0.01 to 0.34)	3.66 (0.36 to 9.09)	-1.41 (-1.62 to -1.2)	-1.27 (-1.5 to -1.04)
Sierra Leone	0.14 (0.01 to 0.28)	3.22 (0.36 to 6.65)	-0.36 (-0.51 to -0.21)	-0.38 (-0.52 to -0.23)
Rwanda	0.13 (0.01 to 0.36)	3.49 (0.37 to 9.76)	-1.39 (-1.81 to -0.96)	-1.73 (-2.18 to -1.28)
South Sudan	0.13 (0.01 to 0.28)	3.34 (0.37 to 7.19)	-0.04 (-0.15 to 0.07)	-0.13 (-0.29 to 0.03)
Mexico	0.12 (0.02 to 0.24)	2.9 (0.37 to 5.57)	-4.69 (-4.91 to -4.46)	-4.6 (-4.84 to -4.36)
Mali	0.12 (0.01 to 0.28)	3.12 (0.32 to 7.02)	1.46 (1.38 to 1.54)	1.35 (1.28 to 1.42)
Sao Tome and Principe	0.12 (0.01 to 0.27)	3.11 (0.33 to 7.15)	-0.7 (-0.92 to -0.47)	-0.84 (-1.08 to -0.6)
Côte d'Ivoire	0.11 (0.01 to 0.29)	2.83 (0.31 to 7.19)	-2.97 (-3.6 to -2.34)	-3 (-3.61 to -2.38)
Burkina Faso	0.11 (0.01 to 0.25)	2.61 (0.29 to 5.95)	0.08 (-0.16 to 0.32)	-0.01 (-0.27 to 0.26)
Cameroon	0.11 (0.01 to 0.25)	2.62 (0.25 to 6.33)	-0.84 (-0.94 to -0.74)	-0.85 (-0.97 to -0.74)
Haiti	0.11 (0.01 to 0.25)	2.85 (0.3 to 6.26)	-1.54 (-1.8 to -1.28)	-1.61 (-1.88 to -1.33)
Barbados	0.1 (0.01 to 0.25)	2.43 (0.22 to 6.29)	-2.26 (-2.57 to -1.95)	-2.26 (-2.55 to -1.97)
Chad	0.1 (0.01 to 0.25)	2.63 (0.3 to 6.35)	0.91 (0.84 to 0.97)	0.79 (0.72 to 0.86)
Democratic Republic of the Congo	0.1 (0.01 to 0.24)	2.63 (0.27 to 6.32)	-1.04 (-1.42 to -0.67)	-0.97 (-1.33 to -0.6)
Peru	0.1 (0.01 to 0.21)	2.59 (0.28 to 5.25)	-4.04 (-4.54 to -3.54)	-4.07 (-4.57 to -3.56)
United Republic of Tanzania	0.1 (0.01 to 0.21)	2.51 (0.32 to 5.3)	-1.31 (-1.42 to -1.2)	-1.31 (-1.42 to -1.21)
Ecuador	0.1 (0.01 to 0.2)	2.3 (0.3 to 4.6)	-2.17 (-2.44 to -1.9)	-2.37 (-2.66 to -2.09)
Somalia	0.09 (0.01 to 0.24)	2.44 (0.28 to 6.49)	-0.49 (-0.57 to -0.41)	-0.57 (-0.64 to -0.49)
Gambia	0.09 (0.01 to 0.23)	2.14 (0.21 to 5.64)	-1.11 (-1.36 to -0.86)	-1.13 (-1.38 to -0.88)
Mozambique	0.09 (0.01 to 0.19)	2.27 (0.25 to 4.71)	0.98 (0.82 to 1.14)	1.09 (0.91 to 1.28)
Guatemala	0.09 (0.01 to 0.17)	2.27 (0.25 to 4.4)	-2.34 (-2.62 to -2.05)	-2.3 (-2.55 to -2.05)
Madagascar	0.08 (0.01 to 0.17)	2.26 (0.25 to 4.64)	-2.17 (-2.42 to -1.93)	-2.11 (-2.35 to -1.87)
Benin	0.07 (0.01 to 0.16)	1.7 (0.17 to 3.87)	-1.35 (-1.42 to -1.28)	-1.45 (-1.54 to -1.37)
Uganda	0.07 (0.01 to 0.15)	1.83 (0.23 to 3.83)	-1.19 (-1.53 to -0.84)	-1.35 (-1.72 to -0.97)
Ethiopia	0.07 (0.01 to 0.14)	1.97 (0.25 to 3.88)	-2.75 (-3.03 to -2.48)	-3.02 (-3.3 to -2.74)
Ghana	0.06 (0.01 to 0.13)	1.41 (0.16 to 3.17)	0.56 (0.47 to 0.65)	0.41 (0.31 to 0.51)
Liberia	0.06 (0.01 to 0.13)	1.59 (0.16 to 3.36)	-0.42 (-0.64 to -0.21)	-0.46 (-0.7 to -0.23)
Niger	0.06 (0.01 to 0.12)	1.38 (0.15 to 3.01)	-0.45 (-0.64 to -0.26)	-0.6 (-0.81 to -0.39)
Burundi	0.05 (0.01 to 0.11)	1.43 (0.16 to 3.27)	-2.54 (-2.98 to -2.09)	-2.58 (-3.03 to -2.14)
Kenya	0.04 (0.01 to 0.09)	1.13 (0.13 to 2.25)	-0.22 (-0.48 to 0.05)	-0.2 (-0.47 to 0.07)
Malawi	0.04 (0 to 0.1)	1.2 (0.13 to 2.84)	0.19 (-0.1 to 0.48)	0.23 (-0.08 to 0.53)
Nigeria	0.02 (0 to 0.04)	0.48 (0.05 to 0.96)	0.8 (0.63 to 0.96)	0.65 (0.5 to 0.81)
