# Supplementary material for: Global burden of tracheal, bronchus, and lung cancer attributable to second-hand smoke exposure from 1992 to 2021: an age-period-cohort analysis and 25-year mortality projections
Source: Front Public Health. 2025 Nov 25;13:1625876. doi: 10.3389/fpubh.2025.1625876 (PMC12685916; doi:10.3389/fpubh.2025.1625876)
Supplement: Supplementary file 2 [file Data_Sheet_2.CSV]

Table S2: Global distribution of ASMR and ASDR of TBL cancer attributable to SHS exposure by sex in 2021.
	Male		Female
location	ASMR	ASDR	ASMR	ASDR
Nigeria	0.03 (0 to 0.06)	0.71 (0.08 to 1.49)	0.01 (0 to 0.02)	0.28 (0.03 to 0.64)
Kenya	0.05 (0.01 to 0.1)	1.27 (0.16 to 2.51)	0.04 (0 to 0.08)	1.02 (0.12 to 2.19)
Burundi	0.07 (0.01 to 0.16)	2.1 (0.23 to 4.9)	0.02 (0 to 0.05)	0.68 (0.07 to 1.45)
Malawi	0.07 (0.01 to 0.17)	2.03 (0.21 to 4.69)	0.02 (0 to 0.05)	0.49 (0.04 to 1.24)
Uganda	0.09 (0.01 to 0.18)	2.09 (0.26 to 4.49)	0.06 (0.01 to 0.14)	1.64 (0.17 to 3.62)
Liberia	0.09 (0.01 to 0.19)	2.17 (0.22 to 4.88)	0.04 (0 to 0.08)	0.96 (0.09 to 2.08)
Niger	0.09 (0.01 to 0.2)	2.14 (0.24 to 4.75)	0.03 (0 to 0.06)	0.66 (0.06 to 1.49)
Guatemala	0.1 (0.01 to 0.19)	2.32 (0.28 to 4.52)	0.09 (0.01 to 0.17)	2.22 (0.23 to 4.34)
Ghana	0.1 (0.01 to 0.23)	2.49 (0.28 to 5.63)	0.02 (0 to 0.05)	0.58 (0.06 to 1.33)
Madagascar	0.11 (0.01 to 0.23)	2.93 (0.33 to 5.96)	0.06 (0.01 to 0.12)	1.65 (0.18 to 3.52)
Benin	0.11 (0.01 to 0.26)	2.71 (0.28 to 6.23)	0.03 (0 to 0.07)	0.81 (0.08 to 1.94)
Ecuador	0.11 (0.02 to 0.23)	2.57 (0.34 to 5.28)	0.09 (0.01 to 0.17)	2.07 (0.25 to 4.18)
Peru	0.12 (0.01 to 0.24)	2.99 (0.33 to 6.06)	0.09 (0.01 to 0.18)	2.22 (0.24 to 4.71)
Ethiopia	0.12 (0.02 to 0.24)	3.29 (0.42 to 6.57)	0.02 (0 to 0.05)	0.62 (0.07 to 1.25)
Mozambique	0.13 (0.01 to 0.26)	3.27 (0.37 to 6.73)	0.06 (0.01 to 0.14)	1.46 (0.15 to 3.23)
Barbados	0.13 (0.01 to 0.33)	3.15 (0.28 to 8.24)	0.07 (0.01 to 0.19)	1.82 (0.16 to 4.66)
Gambia	0.13 (0.01 to 0.35)	3.2 (0.31 to 8.42)	0.04 (0 to 0.13)	1.15 (0.11 to 3.18)
United Republic of Tanzania	0.13 (0.02 to 0.28)	3.4 (0.42 to 7.29)	0.06 (0.01 to 0.13)	1.69 (0.2 to 3.53)
Democratic Republic of the Congo	0.15 (0.01 to 0.39)	3.88 (0.32 to 10.17)	0.06 (0.01 to 0.13)	1.56 (0.16 to 3.35)
Mali	0.15 (0.02 to 0.34)	3.61 (0.38 to 8.32)	0.1 (0.01 to 0.23)	2.58 (0.27 to 5.79)
Chad	0.15 (0.02 to 0.37)	3.83 (0.42 to 9.35)	0.05 (0.01 to 0.12)	1.19 (0.14 to 3.02)
Haiti	0.15 (0.02 to 0.4)	3.8 (0.4 to 9.65)	0.08 (0.01 to 0.17)	1.99 (0.19 to 4.52)
Mexico	0.16 (0.02 to 0.3)	3.62 (0.48 to 6.92)	0.09 (0.01 to 0.18)	2.27 (0.28 to 4.44)
Cameroon	0.16 (0.02 to 0.39)	3.86 (0.37 to 9.46)	0.06 (0.01 to 0.14)	1.46 (0.15 to 3.54)
Côte d'Ivoire	0.16 (0.02 to 0.41)	3.95 (0.43 to 9.93)	0.06 (0.01 to 0.16)	1.59 (0.14 to 4.12)
Guyana	0.16 (0.02 to 0.42)	4.25 (0.41 to 10.74)	0.11 (0.01 to 0.27)	3.16 (0.31 to 7.61)
Somalia	0.16 (0.02 to 0.48)	4.24 (0.47 to 12.38)	0.04 (0 to 0.1)	1.13 (0.12 to 2.68)
Burkina Faso	0.17 (0.02 to 0.38)	4 (0.43 to 9.32)	0.06 (0.01 to 0.14)	1.36 (0.15 to 3.3)
Nicaragua	0.17 (0.02 to 0.43)	4.05 (0.39 to 10.11)	0.14 (0.01 to 0.35)	3.58 (0.36 to 8.65)
Sierra Leone	0.19 (0.02 to 0.39)	4.46 (0.49 to 9.2)	0.08 (0.01 to 0.17)	1.95 (0.22 to 4.04)
South Sudan	0.19 (0.02 to 0.41)	4.87 (0.55 to 10.71)	0.06 (0.01 to 0.13)	1.66 (0.18 to 3.55)
Saint Lucia	0.19 (0.02 to 0.47)	4.58 (0.48 to 11.25)	0.1 (0.01 to 0.24)	2.74 (0.3 to 6.58)
Sao Tome and Principe	0.2 (0.02 to 0.45)	5.12 (0.51 to 11.76)	0.04 (0 to 0.11)	1.24 (0.14 to 3.05)
Saint Vincent and the Grenadines	0.2 (0.02 to 0.48)	4.84 (0.47 to 11.59)	0.13 (0.01 to 0.31)	3.38 (0.33 to 8.22)
Panama	0.2 (0.02 to 0.5)	4.56 (0.45 to 11.48)	0.11 (0.01 to 0.27)	2.8 (0.28 to 6.59)
Namibia	0.2 (0.03 to 0.41)	5.46 (0.67 to 11.2)	0.09 (0.01 to 0.18)	2.31 (0.28 to 4.79)
Belize	0.21 (0.02 to 0.48)	5.18 (0.55 to 11.86)	0.14 (0.02 to 0.31)	3.82 (0.45 to 8.44)
El Salvador	0.21 (0.02 to 0.5)	5.68 (0.56 to 13.45)	0.15 (0.01 to 0.35)	3.83 (0.37 to 8.91)
Nepal	0.21 (0.03 to 0.42)	5.16 (0.66 to 10.44)	0.1 (0.01 to 0.21)	2.41 (0.28 to 5.25)
Rwanda	0.21 (0.03 to 0.62)	5.29 (0.62 to 15.79)	0.08 (0.01 to 0.22)	2.18 (0.16 to 6.05)
Puerto Rico	0.22 (0.02 to 0.5)	5.4 (0.48 to 12.29)	0.12 (0.01 to 0.27)	3.03 (0.28 to 6.81)
Bolivia (Plurinational State of)	0.22 (0.03 to 0.48)	5.23 (0.6 to 11.39)	0.17 (0.02 to 0.38)	4.21 (0.43 to 9.55)
Sri Lanka	0.23 (0.03 to 0.48)	5.74 (0.65 to 11.89)	0.12 (0.01 to 0.24)	3.03 (0.35 to 6.04)
Zambia	0.23 (0.03 to 0.5)	6.03 (0.63 to 13.31)	0.12 (0.01 to 0.25)	3.28 (0.36 to 7.17)
Comoros	0.23 (0.03 to 0.54)	5.62 (0.68 to 13.31)	0.13 (0.01 to 0.31)	3.35 (0.33 to 7.97)
Central African Republic	0.24 (0.02 to 0.7)	6.88 (0.53 to 20.17)	0.06 (0.01 to 0.14)	1.53 (0.15 to 3.75)
Bangladesh	0.24 (0.03 to 0.55)	5.77 (0.62 to 13.69)	0.16 (0.02 to 0.37)	4.18 (0.43 to 9.88)
Colombia	0.25 (0.03 to 0.52)	5.57 (0.63 to 11.57)	0.13 (0.01 to 0.27)	2.96 (0.32 to 6.28)
Grenada	0.25 (0.03 to 0.55)	5.75 (0.61 to 12.88)	0.11 (0.01 to 0.24)	2.68 (0.29 to 6.07)
Bhutan	0.25 (0.03 to 0.7)	6.41 (0.68 to 18.14)	0.1 (0.01 to 0.29)	2.61 (0.26 to 7.46)
Saint Kitts and Nevis	0.26 (0.03 to 0.63)	5.98 (0.67 to 14.82)	0.1 (0.01 to 0.24)	2.3 (0.27 to 5.6)
Costa Rica	0.27 (0.03 to 0.69)	6.28 (0.62 to 16)	0.13 (0.01 to 0.32)	3.19 (0.3 to 7.76)
Mauritania	0.28 (0.04 to 0.63)	6.55 (0.91 to 14.39)	0.15 (0.02 to 0.35)	3.75 (0.46 to 8.56)
Guinea-Bissau	0.29 (0.02 to 0.72)	7.53 (0.56 to 18.94)	0.09 (0.01 to 0.24)	2.41 (0.19 to 6.4)
Eritrea	0.29 (0.03 to 0.75)	8 (0.77 to 20.95)	0.09 (0.01 to 0.25)	2.48 (0.23 to 6.99)
Guinea	0.3 (0.03 to 0.76)	7.85 (0.68 to 19.99)	0.08 (0.01 to 0.2)	2.14 (0.16 to 5.33)
Antigua and Barbuda	0.31 (0.03 to 0.72)	6.97 (0.69 to 16.49)	0.13 (0.01 to 0.3)	3.09 (0.28 to 7.44)
Oman	0.31 (0.03 to 0.74)	6.7 (0.67 to 15.93)	0.09 (0.01 to 0.22)	2.23 (0.25 to 5.5)
India	0.31 (0.04 to 0.64)	7.97 (1.06 to 16.33)	0.17 (0.02 to 0.34)	4.48 (0.63 to 9.22)
Congo	0.32 (0.03 to 0.79)	8.65 (0.87 to 20.87)	0.17 (0.02 to 0.44)	4.59 (0.48 to 12.53)
Djibouti	0.34 (0.04 to 0.72)	7.98 (0.89 to 16.86)	0.22 (0.03 to 0.45)	5.62 (0.65 to 11.73)
Trinidad and Tobago	0.36 (0.04 to 0.83)	8.96 (0.86 to 20.91)	0.14 (0.01 to 0.32)	3.86 (0.41 to 8.67)
Fiji	0.39 (0.04 to 0.82)	8.31 (0.93 to 17.13)	0.23 (0.03 to 0.46)	5.51 (0.65 to 11.27)
Angola	0.39 (0.05 to 0.88)	11.19 (1.31 to 25.2)	0.13 (0.02 to 0.3)	3.65 (0.41 to 8.33)
Gabon	0.4 (0.04 to 0.92)	10.76 (1.07 to 24.36)	0.16 (0.01 to 0.36)	4.17 (0.38 to 9.35)
Togo	0.42 (0.04 to 0.94)	11.25 (1.13 to 25.12)	0.11 (0.01 to 0.25)	2.92 (0.29 to 6.96)
Zimbabwe	0.42 (0.04 to 1.05)	11.28 (1.05 to 28.23)	0.34 (0.03 to 0.89)	9.31 (0.92 to 24.23)
Equatorial Guinea	0.43 (0.05 to 0.99)	10.92 (1.16 to 25.03)	0.25 (0.03 to 0.56)	6.46 (0.74 to 14.52)
Uzbekistan	0.43 (0.05 to 1.02)	11.54 (1.23 to 27.27)	0.19 (0.02 to 0.44)	5.54 (0.57 to 12.57)
Maldives	0.45 (0.04 to 1.04)	9.5 (0.86 to 21.7)	0.35 (0.04 to 0.8)	7.75 (0.89 to 17.52)
Dominican Republic	0.46 (0.04 to 1.16)	11.22 (0.92 to 28.57)	0.24 (0.02 to 0.64)	6.1 (0.53 to 16.31)
Dominica	0.46 (0.05 to 1.11)	10.67 (1.24 to 26.03)	0.17 (0.02 to 0.44)	4.18 (0.43 to 10.61)
Sweden	0.47 (0.05 to 0.98)	10.45 (1.15 to 22)	0.27 (0.04 to 0.57)	6.84 (0.93 to 14.22)
Senegal	0.47 (0.05 to 1.11)	10.74 (1.08 to 25.12)	0.16 (0.02 to 0.37)	3.95 (0.38 to 9.11)
Cabo Verde	0.49 (0.05 to 1.08)	11.04 (1.16 to 24.66)	0.14 (0.01 to 0.33)	3.29 (0.31 to 7.6)
Iran (Islamic Republic of)	0.5 (0.06 to 0.97)	12.28 (1.57 to 24.1)	0.31 (0.04 to 0.63)	7.86 (1 to 15.82)
Saudi Arabia	0.5 (0.06 to 1.02)	11.85 (1.45 to 24.57)	0.23 (0.02 to 0.5)	6.05 (0.65 to 13.29)
Finland	0.51 (0.05 to 1.15)	12.85 (1.31 to 28.48)	0.18 (0.02 to 0.42)	5.18 (0.58 to 11.92)
Suriname	0.52 (0.05 to 1.44)	12.89 (1.25 to 35.82)	0.29 (0.03 to 0.8)	7.77 (0.74 to 21.48)
New Zealand	0.52 (0.06 to 1.23)	13.77 (1.57 to 32.73)	0.4 (0.04 to 0.94)	11.06 (1.24 to 25.99)
Venezuela (Bolivarian Republic of)	0.53 (0.06 to 1.07)	12.68 (1.42 to 25.74)	0.27 (0.03 to 0.57)	6.62 (0.66 to 14.31)
Singapore	0.53 (0.06 to 1.2)	11.32 (1.32 to 25.34)	0.22 (0.03 to 0.5)	5.15 (0.6 to 11.61)
Tajikistan	0.54 (0.06 to 1.26)	14.73 (1.74 to 33.98)	0.25 (0.03 to 0.57)	7 (0.77 to 15.48)
Timor-Leste	0.56 (0.07 to 1.31)	12.14 (1.42 to 27.77)	0.45 (0.05 to 1)	11.47 (1.27 to 25.73)
Eswatini	0.57 (0.06 to 1.22)	16.12 (1.7 to 34.97)	0.17 (0.02 to 0.41)	4.52 (0.53 to 11.06)
Bahamas	0.59 (0.06 to 1.33)	14.77 (1.43 to 33.56)	0.2 (0.02 to 0.44)	5.39 (0.57 to 11.89)
Vanuatu	0.61 (0.06 to 1.37)	14.61 (1.53 to 32.46)	0.18 (0.02 to 0.38)	4.74 (0.53 to 9.86)
Afghanistan	0.62 (0.05 to 1.66)	15.65 (1.35 to 43.04)	0.36 (0.04 to 0.83)	9.85 (1.04 to 23.89)
Jamaica	0.63 (0.06 to 1.45)	15.19 (1.53 to 35.03)	0.24 (0.03 to 0.57)	6.18 (0.64 to 14.43)
United States Virgin Islands	0.63 (0.06 to 1.45)	14.85 (1.46 to 34.31)	0.21 (0.02 to 0.48)	5.38 (0.43 to 12.61)
Mauritius	0.64 (0.06 to 1.52)	14.73 (1.46 to 34.35)	0.38 (0.04 to 0.85)	9.47 (0.98 to 21.17)
Sudan	0.65 (0.07 to 1.36)	16.08 (1.6 to 34.69)	0.29 (0.03 to 0.63)	7.78 (0.77 to 17.22)
Honduras	0.65 (0.07 to 1.71)	14.9 (1.68 to 39.25)	0.71 (0.06 to 2.01)	17.93 (1.56 to 50.55)
Switzerland	0.68 (0.06 to 1.5)	17.12 (1.64 to 37.92)	0.27 (0.03 to 0.64)	7.35 (0.69 to 17.03)
Australia	0.68 (0.07 to 1.53)	17.21 (1.74 to 37.68)	0.28 (0.03 to 0.63)	7.29 (0.69 to 16.51)
Norway	0.68 (0.09 to 1.36)	16.23 (2.15 to 31.99)	0.36 (0.05 to 0.72)	9.24 (1.19 to 18.38)
Chile	0.69 (0.08 to 1.48)	15.41 (1.87 to 33.11)	0.32 (0.04 to 0.68)	7.12 (0.86 to 14.95)
Botswana	0.7 (0.08 to 1.54)	17.64 (2.08 to 39.61)	0.24 (0.03 to 0.54)	6 (0.7 to 13.22)
Kuwait	0.71 (0.1 to 1.39)	15.59 (2.12 to 30.74)	0.29 (0.04 to 0.54)	6.98 (0.97 to 13.2)
United Kingdom	0.71 (0.1 to 1.45)	17.86 (2.52 to 36.57)	0.28 (0.04 to 0.59)	7.79 (0.99 to 16.17)
Myanmar	0.72 (0.08 to 1.44)	16.75 (1.71 to 33.83)	0.37 (0.05 to 0.76)	9.32 (1.18 to 19.25)
Paraguay	0.73 (0.07 to 1.86)	16.82 (1.65 to 43.07)	0.25 (0.03 to 0.62)	6.26 (0.64 to 15.32)
Iceland	0.73 (0.08 to 1.47)	18.96 (2.08 to 37.64)	0.58 (0.07 to 1.18)	16.36 (1.97 to 32.68)
Algeria	0.76 (0.1 to 1.6)	18.23 (2.18 to 37.44)	0.26 (0.03 to 0.54)	6.15 (0.74 to 12.8)
Brazil	0.77 (0.09 to 1.52)	18.28 (2.07 to 36.38)	0.35 (0.04 to 0.69)	8.89 (1.1 to 17.78)
South Africa	0.83 (0.11 to 1.59)	22.55 (2.95 to 43.5)	0.34 (0.04 to 0.63)	8.57 (1.01 to 16.2)
United Arab Emirates	0.83 (0.11 to 1.78)	17.82 (2.29 to 37.49)	1.35 (0.15 to 3.01)	26.13 (2.83 to 58.93)
Thailand	0.84 (0.1 to 1.95)	19.24 (2.24 to 44.55)	0.66 (0.08 to 1.52)	16.11 (1.9 to 37.99)
Ireland	0.85 (0.09 to 1.89)	20.52 (2.18 to 46.04)	0.48 (0.05 to 1.05)	12.43 (1.33 to 27.65)
Israel	0.86 (0.1 to 1.96)	22.37 (2.62 to 51.13)	0.27 (0.03 to 0.62)	7.07 (0.76 to 15.92)
United States of America	0.87 (0.11 to 1.71)	21.2 (2.75 to 41.06)	0.52 (0.07 to 1.05)	13.23 (1.64 to 26.43)
Brunei Darussalam	0.92 (0.08 to 2.04)	21.04 (2.02 to 46.71)	0.69 (0.06 to 1.53)	17.5 (1.74 to 38.02)
Syrian Arab Republic	0.92 (0.08 to 2.06)	23.12 (2.12 to 51.87)	0.43 (0.04 to 0.99)	11.12 (1.14 to 25.92)
Jordan	0.92 (0.1 to 2.05)	22.84 (2.55 to 51.43)	0.41 (0.05 to 0.88)	10.26 (1.24 to 22.01)
San Marino	0.92 (0.11 to 2.06)	24.5 (2.77 to 55.93)	0.23 (0.03 to 0.51)	6.58 (0.78 to 14.67)
Netherlands	0.94 (0.1 to 2.08)	23.47 (2.54 to 52.02)	0.54 (0.07 to 1.19)	15.18 (1.94 to 33.48)
Pakistan	0.95 (0.1 to 2.06)	24.75 (2.73 to 53.03)	0.24 (0.03 to 0.55)	6.13 (0.65 to 13.89)
Malaysia	0.96 (0.09 to 2.37)	23.36 (2.13 to 57.58)	0.58 (0.06 to 1.44)	14.38 (1.41 to 36.13)
Portugal	0.97 (0.08 to 2.13)	26.18 (2.1 to 58.01)	0.27 (0.02 to 0.61)	7.6 (0.67 to 17.21)
Seychelles	0.97 (0.1 to 2.22)	21.49 (2.26 to 49.57)	0.38 (0.04 to 0.87)	9.29 (1.06 to 20.91)
Papua New Guinea	0.97 (0.11 to 2.3)	21.9 (2.39 to 51.71)	0.53 (0.06 to 1.25)	13.19 (1.59 to 30.5)
Philippines	0.98 (0.11 to 1.9)	23.33 (2.7 to 45.61)	0.53 (0.07 to 1.04)	13.68 (1.77 to 27.1)
France	0.99 (0.1 to 2.32)	28.66 (2.99 to 66.6)	0.35 (0.04 to 0.83)	11.01 (1.19 to 25.57)
Turkmenistan	0.99 (0.11 to 2.07)	27.04 (2.97 to 56.83)	0.26 (0.03 to 0.54)	7.74 (0.82 to 15.83)
Bermuda	1 (0.08 to 2.27)	22.47 (1.86 to 51.39)	0.38 (0.03 to 0.9)	9.03 (0.75 to 21.07)
Lao People's Democratic Republic	1 (0.11 to 2.5)	22.49 (2.34 to 55.73)	0.74 (0.07 to 1.84)	18.6 (1.83 to 46.76)
Germany	1.01 (0.1 to 2.25)	27.39 (2.76 to 60.92)	0.44 (0.04 to 0.95)	12.52 (1.29 to 27.09)
Samoa	1.02 (0.1 to 2.11)	24.05 (2.38 to 50.17)	0.29 (0.03 to 0.64)	7.51 (0.73 to 16.95)
Canada	1.02 (0.11 to 2.08)	25.26 (2.76 to 51.05)	0.63 (0.06 to 1.34)	16.21 (1.52 to 33.79)
Malta	1.03 (0.12 to 2.13)	27.47 (3.11 to 55.75)	0.27 (0.03 to 0.58)	7.83 (0.93 to 16.49)
Egypt	1.04 (0.11 to 2.26)	26.98 (2.98 to 57.71)	0.66 (0.08 to 1.35)	16.36 (1.81 to 33.57)
Japan	1.04 (0.13 to 2.07)	21.77 (2.79 to 43.94)	0.33 (0.04 to 0.66)	7.36 (0.97 to 14.55)
Yemen	1.05 (0.09 to 2.5)	25.43 (2.27 to 60.13)	0.38 (0.04 to 0.84)	9.56 (0.93 to 21.01)
Indonesia	1.05 (0.1 to 2.13)	23.33 (2.27 to 47.25)	0.91 (0.12 to 1.92)	23.35 (3.13 to 49.13)
Kyrgyzstan	1.08 (0.13 to 2.21)	27.41 (3.44 to 56.19)	0.51 (0.06 to 0.96)	13.74 (1.7 to 26.21)
Qatar	1.11 (0.13 to 2.35)	22.73 (2.81 to 47.09)	0.53 (0.06 to 1.1)	11.52 (1.24 to 23.93)
Denmark	1.15 (0.14 to 2.37)	26.69 (3.33 to 56.22)	0.59 (0.07 to 1.22)	15.39 (1.85 to 31.91)
Kazakhstan	1.19 (0.13 to 2.66)	30.46 (3.32 to 67.66)	0.3 (0.03 to 0.66)	8.37 (0.96 to 17.81)
Argentina	1.2 (0.14 to 2.74)	31.34 (3.82 to 70.53)	0.42 (0.05 to 0.98)	11.39 (1.39 to 26.58)
Luxembourg	1.23 (0.1 to 2.66)	30.78 (2.49 to 65.99)	0.51 (0.05 to 1.05)	13.76 (1.26 to 28.57)
Solomon Islands	1.24 (0.13 to 2.9)	32.03 (3.46 to 73.69)	0.71 (0.08 to 1.6)	19.5 (2.18 to 44.07)
Republic of Moldova	1.25 (0.15 to 2.53)	36.12 (4.18 to 73.31)	0.36 (0.04 to 0.7)	10.45 (1.35 to 20.26)
Tokelau	1.27 (0.12 to 3.31)	27.99 (2.61 to 73.31)	0.66 (0.06 to 1.81)	16.39 (1.51 to 44.52)
Austria	1.3 (0.18 to 2.57)	33.66 (4.71 to 66.49)	0.65 (0.08 to 1.29)	18.31 (2.23 to 36.33)
Cyprus	1.31 (0.17 to 2.66)	32.52 (4.24 to 66.75)	0.5 (0.06 to 1.01)	12.8 (1.52 to 25.39)
Ukraine	1.33 (0.15 to 2.98)	36.34 (4.07 to 82.27)	0.29 (0.03 to 0.68)	8.6 (0.91 to 20.19)
Belarus	1.35 (0.13 to 2.9)	37.36 (3.68 to 79.61)	0.32 (0.03 to 0.66)	9 (0.89 to 18.52)
Lithuania	1.36 (0.13 to 3.04)	34.33 (3.06 to 76.69)	0.26 (0.03 to 0.58)	6.85 (0.7 to 15.48)
Viet Nam	1.37 (0.16 to 3.25)	33.03 (3.64 to 79.47)	0.81 (0.08 to 1.85)	21.51 (2.21 to 48.48)
Italy	1.37 (0.18 to 2.71)	32.93 (4.22 to 63.62)	0.44 (0.05 to 0.89)	12.09 (1.42 to 24.1)
Republic of Korea	1.39 (0.14 to 3.16)	26.88 (2.79 to 61.81)	0.52 (0.06 to 1.19)	11.25 (1.32 to 25.43)
Latvia	1.4 (0.15 to 3.33)	34.84 (3.75 to 82.23)	0.36 (0.04 to 0.86)	9.41 (0.97 to 22.26)
Andorra	1.41 (0.15 to 3.15)	37.19 (3.92 to 82.11)	0.16 (0.02 to 0.37)	4.54 (0.54 to 10.62)
Morocco	1.42 (0.17 to 3.08)	33.24 (3.92 to 71.33)	0.14 (0.02 to 0.3)	3.56 (0.41 to 7.82)
Mongolia	1.44 (0.16 to 3.45)	34.72 (3.82 to 85.1)	0.59 (0.07 to 1.35)	15.15 (1.83 to 34.38)
Belgium	1.48 (0.18 to 3.12)	37.59 (4.54 to 76.63)	0.48 (0.06 to 0.99)	13.51 (1.67 to 27.5)
Guam	1.49 (0.14 to 3.64)	37.09 (3.62 to 91.75)	0.55 (0.05 to 1.37)	15.49 (1.47 to 38.14)
Azerbaijan	1.52 (0.18 to 3.26)	39.82 (4.65 to 85.44)	0.64 (0.08 to 1.27)	16.9 (2.18 to 33.59)
Tuvalu	1.54 (0.16 to 3.87)	35.45 (3.66 to 87.5)	0.79 (0.08 to 1.92)	19.55 (2.01 to 48.35)
Russian Federation	1.56 (0.18 to 3.12)	40.63 (4.59 to 82.65)	0.4 (0.05 to 0.76)	11.07 (1.32 to 20.97)
Cambodia	1.58 (0.15 to 3.44)	36.52 (3.65 to 80.34)	1.06 (0.1 to 2.18)	26.68 (2.4 to 54.27)
Spain	1.59 (0.18 to 3.55)	39.96 (4.54 to 89.45)	0.39 (0.04 to 0.91)	11.26 (1.26 to 25.66)
American Samoa	1.67 (0.15 to 4.09)	37.69 (3.53 to 90.32)	0.89 (0.08 to 2.3)	21.45 (2.06 to 55.24)
Bahrain	1.67 (0.21 to 3.47)	33.05 (4.14 to 68.75)	0.82 (0.09 to 1.68)	18.43 (2.19 to 37.75)
Cuba	1.68 (0.17 to 3.72)	36.55 (3.78 to 80.56)	1.03 (0.11 to 2.2)	24.16 (2.51 to 51.93)
Palestine	1.7 (0.19 to 3.51)	39.88 (4.34 to 82.01)	0.61 (0.07 to 1.24)	15.07 (1.84 to 30.43)
Marshall Islands	1.73 (0.15 to 4.32)	40.64 (3.5 to 100.75)	0.71 (0.06 to 1.89)	17.92 (1.42 to 47.61)
Palau	1.73 (0.18 to 4.3)	41.95 (4.24 to 105.97)	1.7 (0.17 to 4.41)	35.24 (3.48 to 91.08)
Tunisia	1.81 (0.18 to 3.95)	45.54 (4.32 to 99.2)	0.35 (0.04 to 0.76)	8.94 (0.93 to 19.67)
Estonia	1.81 (0.21 to 3.88)	41.92 (4.9 to 90.52)	0.29 (0.03 to 0.6)	7.06 (0.69 to 14.75)
Taiwan (Province of China)	1.81 (0.22 to 3.94)	38.32 (4.58 to 81.58)	1.32 (0.16 to 2.78)	32.32 (4.02 to 66.69)
Micronesia (Federated States of)	1.84 (0.2 to 4.03)	43.65 (4.66 to 95.72)	0.89 (0.1 to 1.93)	22.2 (2.43 to 47.75)
Kiribati	1.87 (0.27 to 4.51)	43.95 (6.15 to 105.23)	0.58 (0.06 to 1.36)	14.08 (1.43 to 33.38)
Democratic People's Republic of Korea	1.91 (0.15 to 4.71)	47.77 (3.81 to 118.15)	1.29 (0.1 to 3.12)	35.06 (3.13 to 85.96)
Czechia	1.91 (0.21 to 3.9)	45.02 (4.93 to 91.34)	0.76 (0.09 to 1.57)	18.93 (2.23 to 38.41)
Albania	1.92 (0.21 to 4.01)	45.44 (4.94 to 94.26)	1.08 (0.12 to 2.19)	26.59 (2.98 to 52.76)
Lesotho	1.93 (0.16 to 4.44)	53.69 (4.37 to 124.39)	0.64 (0.05 to 1.59)	16.98 (1.44 to 42.4)
Cook Islands	2.01 (0.22 to 4.89)	44.21 (5.13 to 108.98)	0.38 (0.04 to 0.98)	8.91 (0.89 to 22.45)
Niue	2.06 (0.24 to 5.36)	44.82 (5.12 to 115.05)	0.65 (0.07 to 1.59)	15.53 (1.61 to 37.97)
Iraq	2.08 (0.23 to 4.29)	45.65 (5.15 to 93.79)	0.89 (0.09 to 1.81)	21.77 (2.19 to 44.42)
Uruguay	2.13 (0.26 to 4.38)	55.03 (6.74 to 113.16)	0.57 (0.08 to 1.14)	15.7 (2.04 to 31.37)
Romania	2.14 (0.17 to 5)	59.59 (4.65 to 138.26)	0.59 (0.05 to 1.35)	17.15 (1.38 to 39.13)
Slovakia	2.15 (0.21 to 4.85)	55.71 (5.55 to 124.16)	0.56 (0.06 to 1.21)	14.99 (1.49 to 31.99)
Northern Mariana Islands	2.24 (0.25 to 5.21)	48.61 (5.63 to 117.4)	0.83 (0.09 to 1.95)	19.51 (2.08 to 46.33)
Slovenia	2.27 (0.24 to 4.52)	54.6 (5.78 to 107.96)	0.85 (0.08 to 1.74)	21.3 (2.09 to 43.18)
Tonga	2.34 (0.22 to 5.97)	51.47 (4.81 to 130.6)	0.81 (0.07 to 2.11)	19.22 (1.77 to 49.69)
Poland	2.49 (0.38 to 5.19)	59.36 (8.85 to 124.97)	0.78 (0.1 to 1.61)	19.95 (2.6 to 41.48)
Hungary	2.6 (0.26 to 5.43)	71.07 (7.02 to 147.38)	1.27 (0.13 to 2.65)	35 (3.67 to 73.74)
Greenland	2.6 (0.29 to 6.31)	67.05 (7.23 to 160.93)	2.09 (0.19 to 4.95)	56.72 (5.16 to 134.11)
Lebanon	2.63 (0.26 to 5.5)	59.88 (5.92 to 123.96)	1.01 (0.1 to 2.14)	24.46 (2.33 to 51.19)
Nauru	2.8 (0.33 to 5.72)	67.73 (7.83 to 139.51)	1.05 (0.11 to 2.34)	26.74 (2.75 to 59.95)
Greece	2.85 (0.27 to 5.82)	70.84 (6.86 to 144.91)	0.7 (0.07 to 1.49)	18.4 (1.72 to 38.59)
Monaco	2.9 (0.28 to 6.47)	79.02 (7.67 to 178.37)	1.2 (0.12 to 2.67)	34.8 (3.58 to 76.35)
Bulgaria	2.91 (0.32 to 6.22)	80.57 (8.98 to 173.02)	0.83 (0.09 to 1.8)	24.31 (2.79 to 52.26)
Armenia	2.92 (0.39 to 5.66)	69.48 (9.11 to 135.71)	0.88 (0.12 to 1.64)	21.85 (2.97 to 40.87)
China	3.23 (0.35 to 6.42)	68.42 (7.44 to 137.97)	2.5 (0.34 to 4.8)	59.78 (8.19 to 114.91)
Georgia	3.28 (0.39 to 6.55)	83.92 (9.61 to 169.35)	0.63 (0.08 to 1.2)	16.46 (2.2 to 31.03)
Libya	3.34 (0.4 to 7.1)	81.45 (9.71 to 175.99)	0.61 (0.07 to 1.3)	16.61 (1.94 to 34.99)
Croatia	3.52 (0.42 to 7.44)	87.5 (10.27 to 184.77)	1.14 (0.13 to 2.44)	29.11 (3.43 to 61.79)
Bosnia and Herzegovina	3.61 (0.45 to 7.51)	90.03 (11.33 to 188.05)	1.09 (0.13 to 2.26)	28.25 (3.38 to 58.31)
Serbia	3.67 (0.4 to 8.17)	95.48 (10.65 to 213.01)	1.18 (0.13 to 2.65)	31.56 (3.46 to 70.12)
Türkiye	3.76 (0.4 to 7.78)	88.66 (9.69 to 186.07)	0.84 (0.08 to 1.7)	20.13 (2.06 to 40.01)
North Macedonia	4.02 (0.46 to 8.4)	98.04 (10.87 to 207.24)	1.25 (0.14 to 2.54)	30.59 (3.46 to 63.48)
Montenegro	5.82 (0.62 to 11.96)	137.57 (14.72 to 283.49)	1.62 (0.18 to 3.28)	39.55 (4.4 to 80.47)
