# Supplementary material for: Global burden of tracheal, bronchus, and lung cancer attributable to second-hand smoke exposure from 1992 to 2021: an age-period-cohort analysis and 25-year mortality projections
Source: Front Public Health. 2025 Nov 25;13:1625876. doi: 10.3389/fpubh.2025.1625876 (PMC12685916; doi:10.3389/fpubh.2025.1625876)
Supplement: Supplementary file 3 [file Data_Sheet_3.CSV]

Table S3: Global patterns of EAPC in ASMR and ASDR of TBL cancer attributable to SHS exposure by sex from 1992 to 2021.
	Male		Female
location	EAPC in ASMR from1992 to 2021	EAPC in ASDR from1992 to 2021	EAPC in ASMR from1992 to 2021	EAPC in ASDR from1992 to 2021
United Kingdom	-5.06 (-5.23 to -4.89)	-5.23 (-5.41 to -5.05)	-3.93 (-4.1 to -3.75)	-4.04 (-4.25 to -3.83)
Mexico	-4.7 (-4.91 to -4.48)	-4.72 (-4.95 to -4.48)	-4.59 (-4.86 to -4.31)	-4.37 (-4.64 to -4.09)
Ireland	-4.42 (-4.58 to -4.27)	-4.48 (-4.63 to -4.33)	-3.34 (-3.66 to -3.03)	-3.3 (-3.61 to -2.99)
United States of America	-4.38 (-4.47 to -4.29)	-4.68 (-4.76 to -4.59)	-3.21 (-3.46 to -2.97)	-3.6 (-3.83 to -3.38)
Peru	-4.3 (-4.87 to -3.73)	-4.35 (-4.92 to -3.77)	-3.67 (-4.1 to -3.23)	-3.68 (-4.11 to -3.25)
Maldives	-4.16 (-4.33 to -3.98)	-4.63 (-4.8 to -4.46)	-2.44 (-2.65 to -2.23)	-2.9 (-3.11 to -2.69)
Canada	-4.16 (-4.24 to -4.09)	-4.47 (-4.55 to -4.4)	-3.6 (-3.84 to -3.36)	-4.05 (-4.32 to -3.78)
Denmark	-3.99 (-4.05 to -3.92)	-4.34 (-4.41 to -4.28)	-4.42 (-4.64 to -4.19)	-4.8 (-5.04 to -4.56)
Singapore	-3.9 (-4.12 to -3.67)	-4.33 (-4.56 to -4.1)	-3.34 (-3.54 to -3.13)	-3.53 (-3.7 to -3.36)
Switzerland	-3.87 (-3.98 to -3.76)	-4.18 (-4.3 to -4.06)	-2.12 (-2.32 to -1.92)	-2.53 (-2.71 to -2.36)
Saint Lucia	-3.85 (-4.19 to -3.51)	-3.7 (-4 to -3.39)	-3.59 (-3.94 to -3.24)	-3.4 (-3.69 to -3.12)
New Zealand	-3.7 (-3.87 to -3.52)	-3.67 (-3.86 to -3.48)	-1.61 (-1.69 to -1.53)	-1.77 (-1.86 to -1.68)
Kazakhstan	-3.66 (-3.9 to -3.43)	-3.99 (-4.21 to -3.77)	-3.37 (-3.61 to -3.13)	-3.49 (-3.71 to -3.27)
Panama	-3.66 (-3.84 to -3.49)	-3.83 (-4.05 to -3.61)	-2.89 (-3.12 to -2.66)	-2.89 (-3.13 to -2.65)
Ukraine	-3.61 (-3.77 to -3.45)	-3.68 (-3.84 to -3.53)	-4.54 (-4.82 to -4.26)	-4.34 (-4.61 to -4.07)
Italy	-3.59 (-3.69 to -3.49)	-4.03 (-4.12 to -3.94)	-0.91 (-1 to -0.82)	-1.01 (-1.14 to -0.88)
Tajikistan	-3.44 (-3.73 to -3.15)	-3.57 (-3.84 to -3.3)	-3.37 (-3.69 to -3.04)	-3.48 (-3.81 to -3.16)
Luxembourg	-3.42 (-3.53 to -3.3)	-3.67 (-3.79 to -3.54)	-0.93 (-1.21 to -0.65)	-1.13 (-1.42 to -0.83)
Greenland	-3.41 (-3.51 to -3.3)	-3.52 (-3.63 to -3.42)	-3.41 (-3.66 to -3.16)	-3.45 (-3.69 to -3.2)
Australia	-3.41 (-3.49 to -3.33)	-3.5 (-3.58 to -3.43)	-2.55 (-2.82 to -2.27)	-2.73 (-2.99 to -2.46)
Belgium	-3.35 (-3.55 to -3.14)	-3.52 (-3.77 to -3.28)	-0.72 (-1.1 to -0.34)	-0.89 (-1.33 to -0.44)
Netherlands	-3.32 (-3.47 to -3.17)	-3.5 (-3.64 to -3.36)	0.33 (-0.27 to 0.94)	0.01 (-0.63 to 0.65)
Barbados	-3.31 (-3.65 to -2.97)	-3.17 (-3.46 to -2.88)	-0.75 (-1.27 to -0.22)	-0.89 (-1.39 to -0.39)
Côte d'Ivoire	-3.24 (-3.91 to -2.56)	-3.31 (-3.97 to -2.64)	-1.82 (-2.38 to -1.25)	-1.79 (-2.35 to -1.23)
Colombia	-3.24 (-3.44 to -3.03)	-3.47 (-3.67 to -3.26)	-2.92 (-3.07 to -2.77)	-3.16 (-3.31 to -3.01)
Czechia	-3.2 (-3.3 to -3.11)	-3.81 (-3.91 to -3.72)	-0.19 (-0.37 to -0.01)	-0.52 (-0.73 to -0.31)
Spain	-3.18 (-3.42 to -2.93)	-3.46 (-3.72 to -3.2)	-0.26 (-0.61 to 0.08)	-0.02 (-0.45 to 0.42)
Latvia	-3.13 (-3.4 to -2.86)	-3.62 (-3.89 to -3.35)	-2.25 (-2.47 to -2.03)	-2.42 (-2.64 to -2.21)
Egypt	3.03 (2.45 to 3.62)	2.65 (2.11 to 3.18)	4.25 (3.66 to 4.84)	3.42 (2.93 to 3.91)
Argentina	-2.98 (-3.27 to -2.69)	-3.29 (-3.6 to -2.99)	-0.38 (-0.74 to -0.01)	-0.37 (-0.79 to 0.06)
Poland	-2.98 (-3.19 to -2.77)	-3.51 (-3.73 to -3.28)	-1.55 (-1.73 to -1.38)	-1.78 (-2.03 to -1.52)
Finland	-2.98 (-3.14 to -2.82)	-3.12 (-3.3 to -2.94)	-0.83 (-1.19 to -0.46)	-1.02 (-1.43 to -0.61)
Bahrain	-2.91 (-3.27 to -2.56)	-3.22 (-3.54 to -2.9)	-1.6 (-1.84 to -1.36)	-1.8 (-2.02 to -1.58)
Sweden	-2.91 (-3.1 to -2.71)	-3.35 (-3.58 to -3.12)	-1.33 (-1.62 to -1.03)	-1.92 (-2.26 to -1.59)
Iceland	-2.89 (-3.05 to -2.73)	-2.93 (-3.08 to -2.78)	-2.3 (-2.41 to -2.2)	-2.46 (-2.57 to -2.34)
Hungary	-2.87 (-3.13 to -2.62)	-3.25 (-3.56 to -2.95)	-0.35 (-0.71 to 0.01)	-0.6 (-1.05 to -0.15)
Ethiopia	-2.82 (-3.11 to -2.53)	-3.09 (-3.38 to -2.81)	-1.09 (-1.43 to -0.74)	-1.32 (-1.66 to -0.98)
Germany	-2.82 (-2.92 to -2.72)	-3.03 (-3.1 to -2.96)	-0.2 (-0.33 to -0.07)	-0.48 (-0.67 to -0.28)
Lesotho	2.79 (2.32 to 3.26)	2.96 (2.44 to 3.49)	5.02 (4.42 to 5.63)	5.02 (4.37 to 5.67)
Qatar	-2.73 (-3.48 to -1.97)	-2.87 (-3.53 to -2.2)	-0.38 (-0.81 to 0.05)	-0.64 (-0.99 to -0.29)
Norway	-2.71 (-2.98 to -2.44)	-3.04 (-3.32 to -2.76)	-1.82 (-2.21 to -1.43)	-2.23 (-2.65 to -1.81)
France	-2.67 (-2.96 to -2.38)	-2.79 (-3.1 to -2.48)	0.94 (0.51 to 1.37)	0.89 (0.39 to 1.38)
Malta	-2.66 (-2.78 to -2.53)	-2.62 (-2.76 to -2.47)	-0.84 (-1.12 to -0.56)	-0.6 (-0.9 to -0.31)
Botswana	-2.65 (-3.18 to -2.13)	-2.87 (-3.42 to -2.32)	-0.32 (-0.73 to 0.1)	-0.36 (-0.82 to 0.09)
San Marino	-2.65 (-3.01 to -2.29)	-2.61 (-2.95 to -2.28)	-1.56 (-1.93 to -1.18)	-1.34 (-1.75 to -0.93)
Burundi	-2.62 (-3.04 to -2.21)	-2.65 (-3.08 to -2.22)	-3.24 (-3.78 to -2.7)	-3.36 (-3.88 to -2.83)
Puerto Rico	-2.62 (-2.77 to -2.46)	-2.66 (-2.82 to -2.51)	-1.56 (-1.72 to -1.4)	-1.5 (-1.65 to -1.35)
Andorra	-2.6 (-2.91 to -2.29)	-2.68 (-2.95 to -2.42)	-2.13 (-2.28 to -1.98)	-2.15 (-2.3 to -2)
Slovenia	-2.59 (-2.8 to -2.37)	-3.09 (-3.33 to -2.84)	0.82 (0.49 to 1.16)	0.5 (0.12 to 0.87)
Estonia	-2.58 (-2.87 to -2.3)	-3.3 (-3.55 to -3.05)	-3.19 (-3.66 to -2.71)	-3.54 (-4.04 to -3.04)
Uzbekistan	-2.56 (-2.8 to -2.32)	-2.91 (-3.15 to -2.66)	-1.42 (-1.81 to -1.03)	-1.5 (-1.9 to -1.1)
Uruguay	-2.52 (-2.72 to -2.31)	-2.64 (-2.83 to -2.46)	0.01 (-0.18 to 0.2)	0.2 (0.03 to 0.38)
Israel	-2.48 (-2.79 to -2.18)	-2.66 (-2.97 to -2.35)	-2.41 (-2.87 to -1.94)	-2.46 (-2.97 to -1.95)
Brazil	-2.48 (-2.61 to -2.35)	-2.71 (-2.81 to -2.6)	-2.07 (-2.18 to -1.96)	-2.11 (-2.22 to -2)
Guatemala	-2.45 (-2.83 to -2.07)	-2.5 (-2.85 to -2.14)	-2.2 (-2.41 to -1.98)	-2.09 (-2.3 to -1.88)
Lithuania	-2.43 (-2.59 to -2.27)	-2.81 (-2.98 to -2.64)	-2.29 (-2.43 to -2.16)	-2.31 (-2.47 to -2.15)
Trinidad and Tobago	-2.42 (-2.69 to -2.14)	-2.31 (-2.6 to -2.03)	-1.62 (-1.78 to -1.45)	-1.61 (-1.76 to -1.45)
Chile	-2.42 (-2.51 to -2.34)	-2.76 (-2.84 to -2.69)	-1.22 (-1.35 to -1.09)	-1.42 (-1.54 to -1.29)
Thailand	-2.4 (-2.6 to -2.21)	-2.46 (-2.67 to -2.26)	-3.01 (-3.22 to -2.8)	-3.2 (-3.44 to -2.95)
Georgia	2.35 (1.89 to 2.81)	1.93 (1.47 to 2.38)	0.99 (0.7 to 1.27)	0.43 (0.14 to 0.73)
Republic of Korea	-2.31 (-2.68 to -1.93)	-3.04 (-3.36 to -2.71)	-4.28 (-4.68 to -3.89)	-4.56 (-4.84 to -4.27)
Grenada	-2.3 (-3.23 to -1.37)	-2.6 (-3.23 to -1.96)	-0.16 (-0.39 to 0.07)	-0.33 (-0.56 to -0.1)
Slovakia	-2.28 (-2.42 to -2.14)	-2.64 (-2.79 to -2.5)	-0.17 (-0.34 to 0)	-0.21 (-0.38 to -0.03)
Belarus	-2.27 (-2.48 to -2.06)	-2.58 (-2.8 to -2.36)	-1.84 (-2.27 to -1.41)	-1.83 (-2.24 to -1.41)
Jamaica	-2.26 (-2.76 to -1.75)	-2.55 (-3.07 to -2.02)	-1.36 (-1.55 to -1.18)	-1.34 (-1.53 to -1.15)
Costa Rica	-2.21 (-2.39 to -2.04)	-2.21 (-2.42 to -2.01)	-2.12 (-2.34 to -1.89)	-2.15 (-2.37 to -1.94)
Seychelles	-2.19 (-2.39 to -1.99)	-2.38 (-2.57 to -2.18)	-0.75 (-0.96 to -0.54)	-0.89 (-1.1 to -0.68)
Suriname	-2.15 (-2.51 to -1.8)	-2.14 (-2.48 to -1.8)	-1.82 (-2.24 to -1.39)	-1.91 (-2.31 to -1.5)
South Africa	-2.14 (-2.49 to -1.78)	-2.23 (-2.57 to -1.88)	-1.55 (-1.71 to -1.39)	-1.67 (-1.87 to -1.48)
Portugal	-2.14 (-2.35 to -1.94)	-2.29 (-2.57 to -2.02)	-1.24 (-1.44 to -1.03)	-1.07 (-1.35 to -0.79)
Türkiye	-2.1 (-2.34 to -1.86)	-2.29 (-2.53 to -2.05)	-1.27 (-1.58 to -0.95)	-1.75 (-2.02 to -1.48)
Turkmenistan	-2.09 (-2.57 to -1.6)	-2.22 (-2.71 to -1.73)	-2.52 (-2.82 to -2.23)	-2.44 (-2.73 to -2.15)
Jordan	-2.07 (-2.32 to -1.82)	-2.22 (-2.49 to -1.95)	-0.98 (-1.51 to -0.45)	-1.29 (-1.79 to -0.8)
Ecuador	-2.06 (-2.37 to -1.75)	-2.32 (-2.63 to -2.01)	-2.23 (-2.51 to -1.94)	-2.4 (-2.69 to -2.1)
Saint Kitts and Nevis	-2.06 (-2.22 to -1.9)	-2.06 (-2.25 to -1.86)	-1.49 (-1.73 to -1.25)	-1.9 (-2.05 to -1.74)
Congo	-2.02 (-2.41 to -1.64)	-2.16 (-2.56 to -1.75)	0.42 (0.25 to 0.6)	0.4 (0.21 to 0.58)
Guyana	-2.02 (-2.27 to -1.76)	-1.96 (-2.22 to -1.69)	-0.37 (-0.57 to -0.18)	-0.18 (-0.39 to 0.04)
Antigua and Barbuda	-1.98 (-2.37 to -1.59)	-2.16 (-2.53 to -1.8)	0.51 (0.29 to 0.74)	0.43 (0.18 to 0.68)
Lao People's Democratic Republic	-1.96 (-2.06 to -1.87)	-2.22 (-2.32 to -2.13)	-0.25 (-0.32 to -0.17)	-0.46 (-0.53 to -0.38)
Madagascar	-1.86 (-2.02 to -1.7)	-1.81 (-1.95 to -1.66)	-2.57 (-2.96 to -2.17)	-2.53 (-2.92 to -2.14)
Indonesia	1.84 (1.67 to 2.02)	1.55 (1.39 to 1.72)	1.14 (1.01 to 1.28)	0.93 (0.81 to 1.06)
Cuba	-1.82 (-2.03 to -1.61)	-1.88 (-2.09 to -1.67)	-0.87 (-1.15 to -0.59)	-1.06 (-1.39 to -0.73)
Myanmar	-1.81 (-1.93 to -1.7)	-2 (-2.12 to -1.89)	-2.11 (-2.27 to -1.94)	-2.33 (-2.5 to -2.16)
Guinea-Bissau	1.81 (1.42 to 2.19)	1.61 (1.24 to 1.99)	3.3 (2.89 to 3.71)	3.06 (2.66 to 3.46)
Belize	-1.79 (-2.21 to -1.36)	-1.64 (-2.02 to -1.25)	0.32 (0.02 to 0.61)	0.31 (0.06 to 0.55)
Tunisia	-1.78 (-1.95 to -1.61)	-1.62 (-1.79 to -1.46)	-0.39 (-0.53 to -0.26)	-0.33 (-0.46 to -0.19)
Bangladesh	-1.76 (-2.05 to -1.47)	-1.95 (-2.22 to -1.68)	1.47 (1.24 to 1.71)	1.41 (1.15 to 1.66)
Croatia	-1.72 (-1.88 to -1.55)	-2.02 (-2.21 to -1.84)	0.99 (0.72 to 1.27)	0.99 (0.68 to 1.31)
Haiti	-1.71 (-2.03 to -1.39)	-1.72 (-2.06 to -1.39)	-1.26 (-1.43 to -1.09)	-1.34 (-1.52 to -1.17)
Uganda	-1.69 (-1.99 to -1.39)	-1.86 (-2.18 to -1.54)	-0.26 (-0.71 to 0.19)	-0.45 (-0.94 to 0.04)
Japan	-1.67 (-1.89 to -1.45)	-1.95 (-2.18 to -1.72)	-4.18 (-4.42 to -3.95)	-4.42 (-4.68 to -4.16)
United Arab Emirates	-1.66 (-2.29 to -1.02)	-2.28 (-2.86 to -1.69)	3.43 (2.92 to 3.94)	1.9 (1.5 to 2.31)
Albania	-1.6 (-1.9 to -1.3)	-1.51 (-1.82 to -1.2)	0.84 (0.58 to 1.09)	0.67 (0.41 to 0.92)
Austria	-1.59 (-1.89 to -1.28)	-1.77 (-2.12 to -1.42)	1.16 (0.77 to 1.55)	1 (0.55 to 1.46)
Brunei Darussalam	-1.57 (-1.84 to -1.29)	-1.85 (-2.08 to -1.62)	-3.01 (-3.3 to -2.71)	-3 (-3.32 to -2.68)
Russian Federation	-1.57 (-1.83 to -1.31)	-1.92 (-2.17 to -1.67)	-1.59 (-1.84 to -1.33)	-1.62 (-1.89 to -1.36)
Philippines	-1.56 (-1.76 to -1.37)	-1.55 (-1.76 to -1.34)	-1.56 (-1.65 to -1.47)	-1.39 (-1.48 to -1.3)
Greece	-1.56 (-1.75 to -1.36)	-1.68 (-1.91 to -1.46)	-1.42 (-1.52 to -1.32)	-0.99 (-1.11 to -0.88)
Venezuela (Bolivarian Republic of)	-1.54 (-1.74 to -1.33)	-1.79 (-2.01 to -1.58)	-1.42 (-1.52 to -1.32)	-1.59 (-1.69 to -1.49)
Kyrgyzstan	-1.52 (-1.92 to -1.11)	-1.95 (-2.32 to -1.59)	-0.36 (-0.73 to 0)	-0.7 (-1.04 to -0.35)
Bermuda	-1.5 (-1.68 to -1.32)	-1.65 (-1.86 to -1.44)	-1.2 (-1.36 to -1.04)	-1.3 (-1.48 to -1.12)
Bolivia (Plurinational State of)	-1.49 (-1.77 to -1.2)	-1.72 (-2.02 to -1.42)	0.24 (-0.07 to 0.55)	-0.02 (-0.33 to 0.3)
Dominica	-1.48 (-1.72 to -1.24)	-1.41 (-1.68 to -1.15)	0.09 (-0.1 to 0.29)	0.06 (-0.16 to 0.28)
Palestine	-1.47 (-1.76 to -1.18)	-1.46 (-1.72 to -1.21)	-0.14 (-0.27 to -0.01)	-0.24 (-0.36 to -0.13)
Honduras	1.47 (1.17 to 1.78)	1.18 (0.91 to 1.45)	1.61 (1.39 to 1.83)	1.41 (1.22 to 1.6)
Republic of Moldova	-1.42 (-1.73 to -1.11)	-1.59 (-1.89 to -1.3)	-0.87 (-1.06 to -0.69)	-1.06 (-1.23 to -0.89)
Mali	1.24 (1.13 to 1.34)	1.14 (1.02 to 1.25)	1.81 (1.69 to 1.92)	1.67 (1.56 to 1.78)
Rwanda	-1.23 (-1.63 to -0.82)	-1.71 (-2.14 to -1.28)	-1.29 (-1.75 to -0.83)	-1.61 (-2.09 to -1.12)
Mauritius	-1.19 (-1.42 to -0.96)	-1.21 (-1.45 to -0.97)	-0.55 (-0.96 to -0.14)	-0.6 (-1.01 to -0.19)
Central African Republic	-1.18 (-1.36 to -1)	-1.21 (-1.39 to -1.02)	-1.09 (-1.39 to -0.8)	-1.26 (-1.57 to -0.95)
Azerbaijan	-1.17 (-1.52 to -0.83)	-1.48 (-1.81 to -1.14)	0.34 (0.02 to 0.67)	-0.08 (-0.37 to 0.21)
Malaysia	-1.14 (-1.51 to -0.78)	-1.07 (-1.35 to -0.79)	-0.02 (-0.59 to 0.56)	-0.12 (-0.59 to 0.36)
Benin	-1.14 (-1.23 to -1.06)	-1.3 (-1.4 to -1.2)	-1.59 (-1.69 to -1.49)	-1.79 (-1.9 to -1.68)
Democratic Republic of the Congo	-1.12 (-1.41 to -0.82)	-1.11 (-1.41 to -0.81)	-0.8 (-1.23 to -0.36)	-0.83 (-1.28 to -0.39)
Mozambique	1.12 (0.89 to 1.36)	1.29 (1.03 to 1.56)	0.95 (0.77 to 1.13)	0.89 (0.71 to 1.07)
Kuwait	-1.11 (-1.58 to -0.64)	-1.43 (-1.89 to -0.97)	-3.02 (-3.44 to -2.59)	-3.41 (-3.83 to -2.99)
Syrian Arab Republic	-1.1 (-1.26 to -0.95)	-1.15 (-1.3 to -0.99)	-1.84 (-2.02 to -1.65)	-2.11 (-2.31 to -1.9)
United Republic of Tanzania	-1.07 (-1.2 to -0.95)	-1.08 (-1.21 to -0.95)	-1.66 (-1.77 to -1.55)	-1.7 (-1.81 to -1.6)
Nicaragua	-1.06 (-1.22 to -0.9)	-0.95 (-1.1 to -0.8)	0.7 (0.5 to 0.91)	0.57 (0.39 to 0.74)
Mauritania	-1.04 (-1.26 to -0.83)	-1.23 (-1.46 to -1.01)	-0.77 (-0.98 to -0.57)	-0.89 (-1.1 to -0.68)
Angola	1.04 (0.72 to 1.35)	0.91 (0.59 to 1.23)	1.99 (1.6 to 2.39)	1.77 (1.37 to 2.17)
Fiji	-1.03 (-1.36 to -0.7)	-1.02 (-1.33 to -0.71)	0.23 (-0.09 to 0.56)	0.12 (-0.22 to 0.45)
Cook Islands	-1.01 (-1.15 to -0.88)	-0.92 (-1.03 to -0.8)	-1.09 (-1.29 to -0.89)	-1.1 (-1.3 to -0.9)
Oman	-0.99 (-1.32 to -0.66)	-1.39 (-1.79 to -0.99)	-0.24 (-0.53 to 0.04)	-0.44 (-0.76 to -0.12)
United States Virgin Islands	-0.99 (-1.18 to -0.81)	-1 (-1.16 to -0.83)	-1.29 (-1.52 to -1.06)	-1.14 (-1.35 to -0.94)
Pakistan	-0.97 (-1.32 to -0.62)	-0.95 (-1.3 to -0.59)	-0.81 (-1.18 to -0.44)	-0.88 (-1.24 to -0.51)
Mongolia	-0.96 (-1.11 to -0.81)	-0.95 (-1.1 to -0.8)	-1.15 (-1.52 to -0.77)	-1.44 (-1.83 to -1.05)
Zimbabwe	-0.95 (-1.38 to -0.51)	-0.76 (-1.24 to -0.27)	1.35 (0.54 to 2.17)	1.74 (0.85 to 2.64)
Taiwan (Province of China)	-0.94 (-1.26 to -0.62)	-1.15 (-1.41 to -0.89)	-1.03 (-1.3 to -0.75)	-1.08 (-1.34 to -0.83)
Saudi Arabia	-0.94 (-1.13 to -0.74)	-0.93 (-1.12 to -0.74)	1.17 (0.82 to 1.52)	1.2 (0.85 to 1.56)
Kiribati	0.93 (0.58 to 1.29)	0.92 (0.56 to 1.28)	1.32 (0.97 to 1.67)	1.22 (0.89 to 1.56)
Gambia	-0.89 (-1.12 to -0.65)	-0.89 (-1.13 to -0.66)	-1.23 (-1.54 to -0.93)	-1.22 (-1.53 to -0.9)
North Macedonia	-0.85 (-1.25 to -0.45)	-1.08 (-1.45 to -0.71)	0.76 (0.4 to 1.13)	0.58 (0.24 to 0.92)
Bahamas	-0.85 (-1.03 to -0.66)	-0.95 (-1.12 to -0.78)	1.38 (1.16 to 1.61)	1.26 (1.05 to 1.47)
Sri Lanka	-0.84 (-1.09 to -0.6)	-0.91 (-1.18 to -0.64)	-1.53 (-1.76 to -1.3)	-1.49 (-1.72 to -1.26)
Monaco	-0.83 (-1.07 to -0.6)	-0.9 (-1.11 to -0.69)	0.71 (0.08 to 1.34)	0.66 (0.04 to 1.29)
Guam	-0.82 (-1.17 to -0.46)	-0.5 (-0.82 to -0.17)	-0.51 (-0.8 to -0.21)	0.06 (-0.16 to 0.29)
Viet Nam	-0.82 (-1.12 to -0.52)	-0.75 (-1.02 to -0.49)	0.57 (0.28 to 0.86)	0.6 (0.33 to 0.87)
Sao Tome and Principe	-0.82 (-1.03 to -0.6)	-0.93 (-1.15 to -0.71)	-0.76 (-1.05 to -0.46)	-0.79 (-1.1 to -0.48)
Cambodia	0.82 (0.73 to 0.9)	0.71 (0.61 to 0.81)	1 (0.79 to 1.21)	0.77 (0.56 to 0.99)
Romania	-0.79 (-1 to -0.58)	-1.28 (-1.5 to -1.06)	0.34 (0.15 to 0.53)	0.24 (0.05 to 0.43)
Northern Mariana Islands	-0.78 (-0.9 to -0.67)	-0.79 (-0.91 to -0.67)	-1 (-1.16 to -0.84)	-0.98 (-1.13 to -0.82)
American Samoa	-0.78 (-0.85 to -0.71)	-0.77 (-0.84 to -0.69)	0.78 (0.67 to 0.88)	0.85 (0.74 to 0.96)
Namibia	-0.76 (-1.09 to -0.43)	-0.83 (-1.2 to -0.45)	-0.57 (-0.82 to -0.32)	-0.74 (-1.01 to -0.46)
Comoros	-0.74 (-0.85 to -0.63)	-0.92 (-1.08 to -0.77)	-0.7 (-0.85 to -0.55)	-0.87 (-1.04 to -0.69)
Ghana	0.74 (0.65 to 0.83)	0.55 (0.46 to 0.65)	1.36 (1.08 to 1.63)	1.2 (0.92 to 1.48)
Nigeria	0.73 (0.6 to 0.86)	0.68 (0.55 to 0.81)	2.24 (2.09 to 2.39)	2.24 (2.08 to 2.39)
El Salvador	0.73 (0.44 to 1.02)	0.76 (0.48 to 1.05)	1.67 (1.39 to 1.94)	1.52 (1.27 to 1.77)
Saint Vincent and the Grenadines	-0.72 (-0.86 to -0.57)	-0.7 (-0.86 to -0.53)	0.02 (-0.17 to 0.2)	0.08 (-0.08 to 0.24)
Democratic People's Republic of Korea	-0.71 (-0.86 to -0.56)	-0.71 (-0.86 to -0.56)	-1.03 (-1.09 to -0.96)	-1 (-1.06 to -0.95)
Serbia	-0.68 (-1.08 to -0.28)	-0.88 (-1.3 to -0.46)	0.01 (-0.38 to 0.41)	-0.03 (-0.48 to 0.42)
Algeria	-0.68 (-0.9 to -0.46)	-0.84 (-1.03 to -0.65)	1.35 (1.15 to 1.55)	0.99 (0.84 to 1.13)
Palau	-0.65 (-0.71 to -0.59)	-0.57 (-0.64 to -0.51)	0.49 (0.37 to 0.61)	0.14 (0.03 to 0.25)
Cameroon	-0.63 (-0.77 to -0.49)	-0.65 (-0.81 to -0.49)	-1.24 (-1.3 to -1.18)	-1.3 (-1.35 to -1.25)
Chad	0.62 (0.53 to 0.7)	0.52 (0.42 to 0.61)	0.77 (0.69 to 0.85)	0.59 (0.52 to 0.67)
Cyprus	-0.61 (-0.86 to -0.36)	-0.56 (-0.79 to -0.32)	0.65 (0.24 to 1.06)	0.69 (0.28 to 1.11)
Armenia	-0.57 (-0.9 to -0.25)	-1.16 (-1.46 to -0.86)	-0.69 (-0.97 to -0.41)	-1.14 (-1.41 to -0.86)
Bhutan	-0.56 (-0.79 to -0.33)	-0.75 (-0.97 to -0.54)	0.99 (0.85 to 1.13)	0.68 (0.52 to 0.84)
Iran (Islamic Republic of)	-0.54 (-0.79 to -0.3)	-0.47 (-0.7 to -0.24)	1.2 (1.06 to 1.35)	1.06 (0.92 to 1.2)
Bulgaria	-0.53 (-0.8 to -0.27)	-0.86 (-1.13 to -0.59)	1.24 (1.03 to 1.45)	1.51 (1.27 to 1.76)
Lebanon	0.52 (0.09 to 0.95)	0.4 (-0.02 to 0.83)	1.29 (0.86 to 1.73)	1.02 (0.64 to 1.41)
Sierra Leone	-0.5 (-0.67 to -0.34)	-0.57 (-0.73 to -0.42)	0.24 (0.09 to 0.4)	0.22 (0.07 to 0.37)
Guinea	0.5 (0.37 to 0.62)	0.61 (0.48 to 0.75)	-0.18 (-0.29 to -0.06)	-0.19 (-0.29 to -0.08)
China	0.49 (0.24 to 0.75)	0.19 (-0.03 to 0.41)	-0.4 (-0.48 to -0.32)	-0.71 (-0.8 to -0.63)
Togo	0.48 (0.36 to 0.61)	0.52 (0.38 to 0.67)	-0.28 (-0.45 to -0.11)	-0.3 (-0.46 to -0.14)
Solomon Islands	0.45 (0.19 to 0.71)	0.51 (0.25 to 0.78)	1.77 (1.46 to 2.09)	1.87 (1.53 to 2.21)
Liberia	-0.43 (-0.65 to -0.21)	-0.49 (-0.74 to -0.25)	-0.13 (-0.33 to 0.07)	-0.24 (-0.44 to -0.04)
Paraguay	0.42 (0.27 to 0.57)	0.09 (-0.06 to 0.25)	0.24 (0.12 to 0.36)	0.12 (0.02 to 0.23)
Nepal	-0.4 (-0.72 to -0.09)	-0.47 (-0.8 to -0.14)	-0.13 (-0.26 to 0)	-0.27 (-0.41 to -0.13)
Gabon	-0.4 (-0.46 to -0.33)	-0.48 (-0.55 to -0.41)	0.5 (0.24 to 0.77)	0.41 (0.14 to 0.69)
Senegal	-0.37 (-0.55 to -0.19)	-0.47 (-0.65 to -0.28)	0.22 (0.02 to 0.42)	0.03 (-0.18 to 0.23)
Niue	0.37 (0.29 to 0.45)	0.24 (0.16 to 0.32)	0.37 (0.33 to 0.41)	0.3 (0.25 to 0.34)
Cabo Verde	0.37 (-0.25 to 0.99)	0.17 (-0.34 to 0.69)	0.17 (-0.22 to 0.57)	-0.19 (-0.57 to 0.18)
Iraq	-0.36 (-0.55 to -0.16)	-0.72 (-0.87 to -0.58)	1.26 (1.07 to 1.46)	0.92 (0.77 to 1.07)
Bosnia and Herzegovina	-0.35 (-0.64 to -0.05)	-0.68 (-0.96 to -0.41)	2.06 (1.41 to 2.71)	1.99 (1.3 to 2.69)
Dominican Republic	-0.34 (-0.72 to 0.04)	-0.3 (-0.58 to -0.01)	-0.22 (-0.66 to 0.23)	-0.24 (-0.62 to 0.13)
Timor-Leste	0.32 (0.13 to 0.51)	0.21 (0.01 to 0.41)	0.11 (-0.13 to 0.34)	0.06 (-0.21 to 0.32)
Afghanistan	0.32 (0.19 to 0.45)	0.19 (0.08 to 0.31)	2.36 (2.12 to 2.6)	2.29 (2.07 to 2.51)
India	-0.31 (-0.52 to -0.11)	-0.33 (-0.53 to -0.13)	0.5 (0.32 to 0.68)	0.47 (0.28 to 0.66)
South Sudan	0.31 (0.19 to 0.44)	0.26 (0.1 to 0.42)	-0.41 (-0.55 to -0.26)	-0.51 (-0.7 to -0.32)
Libya	0.3 (0.01 to 0.59)	0.3 (0.02 to 0.59)	1.78 (1.35 to 2.22)	1.64 (1.22 to 2.06)
Niger	-0.29 (-0.51 to -0.08)	-0.39 (-0.61 to -0.17)	-0.38 (-0.54 to -0.21)	-0.62 (-0.81 to -0.44)
Morocco	-0.29 (-0.48 to -0.1)	-0.47 (-0.66 to -0.28)	0.26 (0.13 to 0.38)	0.23 (0.11 to 0.36)
Tuvalu	-0.27 (-0.33 to -0.22)	-0.32 (-0.37 to -0.26)	0.52 (0.43 to 0.61)	0.45 (0.36 to 0.54)
Papua New Guinea	0.27 (0.22 to 0.33)	0.19 (0.12 to 0.25)	1.33 (1.23 to 1.44)	1.24 (1.13 to 1.35)
Yemen	0.27 (0.15 to 0.38)	0.12 (0 to 0.23)	1.45 (1.29 to 1.62)	1.32 (1.14 to 1.49)
Kenya	-0.26 (-0.7 to 0.19)	-0.26 (-0.7 to 0.18)	-0.05 (-0.17 to 0.08)	-0.08 (-0.2 to 0.04)
Eritrea	-0.26 (-0.48 to -0.03)	-0.49 (-0.71 to -0.27)	0.29 (0.14 to 0.43)	0.14 (0 to 0.27)
Micronesia (Federated States of)	0.26 (0.24 to 0.28)	0.25 (0.23 to 0.28)	0.77 (0.72 to 0.82)	0.74 (0.69 to 0.8)
Nauru	-0.23 (-0.38 to -0.09)	-0.29 (-0.46 to -0.11)	0.28 (0.18 to 0.38)	0.26 (0.17 to 0.34)
Tokelau	-0.23 (-0.29 to -0.18)	-0.28 (-0.33 to -0.23)	0.4 (0.34 to 0.46)	0.37 (0.31 to 0.42)
Malawi	0.23 (-0.09 to 0.56)	0.28 (-0.06 to 0.62)	0.58 (0.45 to 0.72)	0.5 (0.35 to 0.65)
Equatorial Guinea	-0.22 (-0.43 to -0.02)	-0.47 (-0.72 to -0.22)	2.82 (2.62 to 3.01)	2.57 (2.38 to 2.76)
Tonga	0.16 (-0.1 to 0.42)	0.2 (-0.03 to 0.43)	0.4 (0.23 to 0.56)	0.21 (0.06 to 0.36)
Zambia	0.15 (-0.09 to 0.4)	0.13 (-0.13 to 0.4)	0.43 (0.19 to 0.67)	0.4 (0.14 to 0.66)
Burkina Faso	0.15 (-0.08 to 0.39)	0.07 (-0.18 to 0.33)	0.01 (-0.24 to 0.27)	-0.13 (-0.4 to 0.14)
Eswatini	-0.12 (-0.75 to 0.52)	0.07 (-0.64 to 0.79)	-0.31 (-0.79 to 0.17)	-0.23 (-0.77 to 0.3)
Vanuatu	-0.12 (-0.16 to -0.07)	-0.16 (-0.22 to -0.11)	-0.74 (-0.89 to -0.59)	-0.68 (-0.84 to -0.52)
Sudan	-0.11 (-0.16 to -0.06)	-0.18 (-0.23 to -0.13)	1.08 (1.01 to 1.15)	0.98 (0.91 to 1.04)
Somalia	0.07 (-0.04 to 0.18)	-0.08 (-0.18 to 0.02)	-1.11 (-1.15 to -1.07)	-1.23 (-1.28 to -1.19)
Samoa	-0.03 (-0.07 to 0)	0.01 (-0.05 to 0.06)	1.23 (1.08 to 1.38)	1.31 (1.17 to 1.45)
Montenegro	0.01 (-0.21 to 0.23)	-0.33 (-0.61 to -0.03)	0.8 (0.34 to 1.27)	0.47 (-0.07 to 1.02)
Marshall Islands	0.01 (-0.1 to 0.11)	0.02 (-0.08 to 0.12)	0.35 (0.17 to 0.53)	0.36 (0.17 to 0.54)
Djibouti	0 (-0.08 to 0.08)	-0.16 (-0.23 to -0.09)	0.25 (0.18 to 0.33)	0.03 (-0.04 to 0.1)
